# Supplementary material for: 1-(12-Azido-n-dodec­yl)-4-[(1,5-dibenzyl-2,4-dioxo-2,3,4,5-tetra­hydro-1H-1,5-benzodiazepin-3-yl)meth­yl]-1H-1,2,3-triazole
Source: Acta Crystallogr Sect E Struct Rep Online. 2009 Dec 24;66(Pt 1):o232. doi: 10.1107/S1600536809054464 (PMC2980277; doi:10.1107/S1600536809054464)
Supplement: Supplementary file 1 [file e-66-0o232-sup1.cif]

##############################################################################
###                                                                        ###
###        Electronic paper (Acta Crystallographica Section E)             ###
###                                                                        ###
##############################################################################
#                                                                            #
# This CIF contains the data in a paper accepted for publication in Acta     #
# Crystallographica Section E. It conforms to the requirements of Notes      #
# for Authors for Section E, and has been peer reviewed under the auspices   #
# of the IUCr Commission on Journals.                                        #
#                                                                            #
# Full details of the Crystallographic Information File format               #
# are given in the paper "The Crystallographic Information File (CIF):       #
# a New Standard Archive File for Crystallography" by S. R. Hall, F. H.      #
# Allen and I. D. Brown [Acta Cryst. (1991), A47, 655-685].                  #
#                                                                            #
# The current version of the core CIF dictionary is obtainable from          #
# ftp://ftp.iucr.org/pub/cif_core.dic. The current version number is 2.4.    #
#                                                                            #
# Software is freely available for graphical display of the structure(s) in  #
# this CIF.  For information consult the CIF home page http://www.iucr.org/  #
# cif/home.html                                                              #
#                                                                            #
# This file may be used for bona fide research purposes within the           #
# scientific community so long as proper attribution is given to the journal # 
# article from which it was obtained.                                        #
#                                                                            #
##############################################################################
                                             
data_global
_audit_creation_method     SHELXL-97
_journal_date_recd_electronic     2009-12-17
_journal_date_accepted     2009-12-17
_journal_name_full     'Acta Crystallographica, Section E'
_journal_year     2010
_journal_volume     66
_journal_issue      1
_journal_page_first     o232
_journal_page_last     o232
_journal_paper_category     QO
_journal_coeditor_code     BT5146
_publ_contact_author
;
     Dr. Seik Weng Ng
     Department of Chemistry
     University of Malaya
     50603 Kuala Lumpur
     Malaysia
;
_publ_contact_author_email     seikweng@um.edu.my
_publ_contact_author_fax     '03 7967 4193'
_publ_contact_author_phone     '03 7967 6778'
_publ_section_title
;\
1-(12-Azido-<i>n</i>-dodecyl)-4-[(1,5-dibenzyl-2,4-dioxo-2,3,4,5-tetrahydro-\
1<i>H</i>-1,5-benzodiazepin-3-yl)methyl]-1<i>H</i>-1,2,3-triazole
;
loop_
    _publ_author_name
    _publ_author_address
    'Jabli, Hind'
;
Laboratoire de Chimie Organique Appliqu\'ee
Facult\'e des Sciences et Techniques
Universit\'e Sidi Mohamed Ben Abdallah
F\'es
Morocco
;
    'Ouazzani Chahdi, F.'
;
Laboratoire de Chimie Organique Appliqu\'ee
Facult\'e des Sciences et Techniques
Universit\'e Sidi Mohamed Ben Abdallah
F\'es
Morocco
;
    'Saffon, Natalie'
;
Service Commun Rayons-X FR2599
Universit\'e Paul Sabatier
B\^atiment 2R1, 118 Route de Narbonne
Toulouse
France
;
    'Essassi, El Mokhtar'
;
Laboratoire de Chimie Organique H\'et\'erocyclique
P\^ole de Comp\'etences Pharmacochimie
Universit\'e Mohammed V-Agdal
BP 1014 Avenue Ibn Batout
Rabat
Morocco
;
    'Ng, Seik Weng'
;
Department of Chemistry
University of Malaya
50603 Kuala Lumpur
Malaysia
;
_publ_section_synopsis     .
data_I
_audit_creation_method     SHELXL-97
_chemical_name_systematic
;
1-(12-Azido-<i>n</i>-dodecyl)-4-[(1,5-dibenzyl-2,4-dioxo-2,3,4,5-tetrahydro-\
1<i>H</i>-1,5-benzodiazepin-3-yl)methyl]-1<i>H</i>-1,2,3-triazole
;
_chemical_name_common     ?
_chemical_formula_moiety     'C38 H46 N8 O2'
_chemical_formula_sum     'C38 H46 N8 O2'
_chemical_formula_iupac     'C38 H46 N8 O2'
_chemical_formula_weight     646.83
_chemical_melting_point     ?
_symmetry_cell_setting     Triclinic
_symmetry_space_group_name_H-M     'P -1'
_symmetry_space_group_name_Hall     '-P 1'
loop_
    _symmetry_equiv_pos_as_xyz
    'x, y, z'
    '-x, -y, -z'
_cell_length_a     9.4269(2)
_cell_length_b     12.3304(3)
_cell_length_c     15.5500(4)
_cell_angle_alpha     101.121(2)
_cell_angle_beta     92.175(2)
_cell_angle_gamma     92.935(2)
_cell_volume     1769.11(7)
_cell_formula_units_Z     2
_cell_measurement_reflns_used     3120
_cell_measurement_theta_min     2.3
_cell_measurement_theta_max     22.9
_cell_measurement_temperature     193(2)
_exptl_crystal_description     Plate
_exptl_crystal_colour     Colorless
_exptl_crystal_size_max     0.40
_exptl_crystal_size_mid     0.20
_exptl_crystal_size_min     0.06
_exptl_crystal_density_diffrn     1.214
_exptl_crystal_density_meas     ?
_exptl_crystal_density_method     'not measured'
_exptl_crystal_F_000     692
_exptl_absorpt_coefficient_mu     0.078
_exptl_absorpt_correction_type     None
_exptl_absorpt_process_details     ?
_exptl_absorpt_correction_T_min     ?
_exptl_absorpt_correction_T_max     ?
_diffrn_ambient_temperature     193(2)
_diffrn_radiation_type     MoK\a
_diffrn_radiation_wavelength     0.71073
_diffrn_radiation_source     'fine-focus sealed tube'
_diffrn_radiation_monochromator     graphite
_diffrn_measurement_device_type     'Bruker APEXII diffractometer'
_diffrn_measurement_method     '\f and \w scans'
_diffrn_detector_area_resol_mean     ?
_diffrn_reflns_number     33681
_diffrn_reflns_av_R_equivalents     0.0762
_diffrn_reflns_av_sigmaI/netI     0.0782
_diffrn_reflns_theta_min     2.17
_diffrn_reflns_theta_max     27.50
_diffrn_reflns_theta_full     27.50
_diffrn_measured_fraction_theta_max     0.999
_diffrn_measured_fraction_theta_full     0.999
_diffrn_reflns_limit_h_min     -12
_diffrn_reflns_limit_h_max     12
_diffrn_reflns_limit_k_min     -16
_diffrn_reflns_limit_k_max     16
_diffrn_reflns_limit_l_min     -20
_diffrn_reflns_limit_l_max     20
_diffrn_standards_number     0
_diffrn_standards_interval_count     0
_diffrn_standards_interval_time     0
_diffrn_standards_decay_%     0
_reflns_number_total     8126
_reflns_number_gt     4315
_reflns_threshold_expression     I>2\s(I)
_refine_ls_structure_factor_coef     Fsqd
_refine_ls_matrix_type     full
_refine_ls_R_factor_all     0.1255
_refine_ls_R_factor_gt     0.0522
_refine_ls_wR_factor_gt     0.1149
_refine_ls_wR_factor_ref     0.1465
_refine_ls_goodness_of_fit_ref     1.003
_refine_ls_restrained_S_all     1.003
_refine_ls_number_reflns     8126
_refine_ls_number_parameters     433
_refine_ls_number_restraints     0
_refine_ls_hydrogen_treatment     constr
_refine_ls_weighting_scheme     calc
_refine_ls_weighting_details
         'calc w=1/[\s^2^(Fo^2^)+(0.0637P)^2^+0.0087P] where P=(Fo^2^+2Fc^2^)/3'
_atom_sites_solution_hydrogens     geom
_atom_sites_solution_primary     direct
_atom_sites_solution_secondary     difmap
_refine_ls_shift/su_max     0.001
_refine_ls_shift/su_mean     0.001
_refine_diff_density_max     0.214
_refine_diff_density_min     -0.218
_refine_ls_extinction_method     none
_refine_ls_extinction_coef     ?
loop_
    _atom_type_symbol
    _atom_type_description
    _atom_type_scat_dispersion_real
    _atom_type_scat_dispersion_imag
    _atom_type_scat_source
    'C' 'C' 0.0033 0.0016
                         'International Tables Vol C Tables 4.2.6.8 and 6.1.1.4'
    'H' 'H' 0.0000 0.0000
                         'International Tables Vol C Tables 4.2.6.8 and 6.1.1.4'
    'N' 'N' 0.0061 0.0033
                         'International Tables Vol C Tables 4.2.6.8 and 6.1.1.4'
    'O' 'O' 0.0106 0.0060
                         'International Tables Vol C Tables 4.2.6.8 and 6.1.1.4'
_computing_data_collection     'APEX2 (Bruker, 2005)'
_computing_cell_refinement     'SAINT (Bruker, 2005)'
_computing_data_reduction     'SAINT (Bruker, 2005)'
_computing_structure_solution     'SHELXS97 (Sheldrick, 2008)'
_computing_structure_refinement     'SHELXL97 (Sheldrick, 2008)'
_computing_molecular_graphics     'X-SEED (Barbour, 2001)'
_computing_publication_material     'publCIF (Westrip, 2010)'
loop_
    _atom_site_type_symbol
    _atom_site_label
    _atom_site_fract_x
    _atom_site_fract_y
    _atom_site_fract_z
    _atom_site_U_iso_or_equiv
    _atom_site_adp_type
    _atom_site_calc_flag
    _atom_site_refinement_flags
    _atom_site_occupancy
    _atom_site_disorder_assembly
    _atom_site_disorder_group
    O O1 0.49525(16) 1.12343(12) 0.23925(10) 0.0408(4) Uani d . 1 . .
    O O2 0.51737(15) 0.90533(11) 0.37285(9) 0.0367(4) Uani d . 1 . .
    N N1 0.27355(18) 1.11470(12) 0.29224(11) 0.0297(4) Uani d . 1 . .
    N N2 0.28200(18) 0.93241(13) 0.38543(11) 0.0290(4) Uani d . 1 . .
    N N3 0.3838(2) 0.70440(15) 0.17514(14) 0.0477(5) Uani d . 1 . .
    N N4 0.4145(2) 0.60090(15) 0.17564(15) 0.0535(6) Uani d . 1 . .
    N N5 0.5564(2) 0.60077(14) 0.18490(13) 0.0429(5) Uani d . 1 . .
    N N6 1.0314(2) -0.65890(16) -0.19426(15) 0.0516(6) Uani d . 1 . .
    N N7 0.9694(2) -0.73485(17) -0.16605(13) 0.0433(5) Uani d . 1 . .
    N N8 0.9271(2) -0.81025(18) -0.14108(15) 0.0553(6) Uani d . 1 . .
    C C1 0.1478(2) 1.05032(15) 0.30484(13) 0.0283(5) Uani d . 1 . .
    C C2 0.0170(2) 1.07803(17) 0.27332(14) 0.0353(5) Uani d . 1 . .
    H H2 0.0139 1.1362 0.2413 0.042 Uiso calc R 1 . .
    C C3 -0.1078(2) 1.02300(18) 0.28764(15) 0.0405(6) Uani d . 1 . .
    H H3 -0.1960 1.0432 0.2657 0.049 Uiso calc R 1 . .
    C C4 -0.1046(2) 0.93793(18) 0.33418(15) 0.0377(5) Uani d . 1 . .
    H H4 -0.1906 0.9003 0.3449 0.045 Uiso calc R 1 . .
    C C5 0.0246(2) 0.90793(17) 0.36500(14) 0.0340(5) Uani d . 1 . .
    H H5 0.0267 0.8490 0.3963 0.041 Uiso calc R 1 . .
    C C6 0.1516(2) 0.96343(15) 0.35062(13) 0.0278(5) Uani d . 1 . .
    C C7 0.3922(2) 1.06848(16) 0.25614(13) 0.0297(5) Uani d . 1 . .
    C C8 0.3893(2) 0.94297(15) 0.24558(13) 0.0271(5) Uani d . 1 . .
    H H8 0.2952 0.9099 0.2183 0.033 Uiso calc R 1 . .
    C C9 0.4037(2) 0.92453(15) 0.33936(13) 0.0288(5) Uani d . 1 . .
    C C10 0.2720(2) 1.23642(15) 0.31792(14) 0.0345(5) Uani d . 1 . .
    H H10A 0.2054 1.2641 0.2775 0.041 Uiso calc R 1 . .
    H H10B 0.3682 1.2700 0.3126 0.041 Uiso calc R 1 . .
    C C11 0.2275(2) 1.27102(15) 0.41053(14) 0.0286(5) Uani d . 1 . .
    C C12 0.1029(2) 1.32471(17) 0.42944(15) 0.0364(5) Uani d . 1 . .
    H H12 0.0435 1.3395 0.3828 0.044 Uiso calc R 1 . .
    C C13 0.0643(3) 1.35682(18) 0.51513(17) 0.0452(6) Uani d . 1 . .
    H H13 -0.0212 1.3933 0.5271 0.054 Uiso calc R 1 . .
    C C14 0.1498(3) 1.33594(18) 0.58312(16) 0.0459(6) Uani d . 1 . .
    H H14 0.1236 1.3584 0.6420 0.055 Uiso calc R 1 . .
    C C15 0.2740(3) 1.28227(18) 0.56568(15) 0.0415(6) Uani d . 1 . .
    H H15 0.3332 1.2678 0.6125 0.050 Uiso calc R 1 . .
    C C16 0.3115(2) 1.24989(16) 0.48007(14) 0.0343(5) Uani d . 1 . .
    H H16 0.3964 1.2124 0.4684 0.041 Uiso calc R 1 . .
    C C17 0.2891(2) 0.91041(17) 0.47532(13) 0.0333(5) Uani d . 1 . .
    H H17A 0.2030 0.9374 0.5050 0.040 Uiso calc R 1 . .
    H H17B 0.3723 0.9538 0.5079 0.040 Uiso calc R 1 . .
    C C18 0.3006(2) 0.78970(17) 0.48126(14) 0.0310(5) Uani d . 1 . .
    C C19 0.3054(2) 0.70492(17) 0.40862(15) 0.0379(5) Uani d . 1 . .
    H H19 0.2973 0.7207 0.3513 0.046 Uiso calc R 1 . .
    C C20 0.3221(2) 0.59694(18) 0.41938(17) 0.0451(6) Uani d . 1 . .
    H H20 0.3264 0.5398 0.3691 0.054 Uiso calc R 1 . .
    C C21 0.3323(2) 0.5715(2) 0.50144(19) 0.0496(7) Uani d . 1 . .
    H H21 0.3434 0.4974 0.5082 0.060 Uiso calc R 1 . .
    C C22 0.3262(3) 0.6553(2) 0.57389(18) 0.0522(7) Uani d . 1 . .
    H H22 0.3330 0.6387 0.6310 0.063 Uiso calc R 1 . .
    C C23 0.3104(2) 0.76358(19) 0.56407(15) 0.0415(6) Uani d . 1 . .
    H H23 0.3061 0.8204 0.6146 0.050 Uiso calc R 1 . .
    C C24 0.5083(2) 0.89162(16) 0.19044(14) 0.0316(5) Uani d . 1 . .
    H H24A 0.4979 0.9081 0.1308 0.038 Uiso calc R 1 . .
    H H24B 0.6012 0.9255 0.2170 0.038 Uiso calc R 1 . .
    C C25 0.5065(2) 0.76899(17) 0.18398(14) 0.0328(5) Uani d . 1 . .
    C C26 0.6166(2) 0.70312(17) 0.19058(15) 0.0387(6) Uani d . 1 . .
    H H26 0.7151 0.7250 0.1977 0.046 Uiso calc R 1 . .
    C C27 0.6233(3) 0.49812(18) 0.19414(17) 0.0509(7) Uani d . 1 . .
    H H27A 0.5770 0.4673 0.2410 0.061 Uiso calc R 1 . .
    H H27B 0.7246 0.5163 0.2129 0.061 Uiso calc R 1 . .
    C C28 0.6142(3) 0.41098(18) 0.11141(16) 0.0466(6) Uani d . 1 . .
    H H28A 0.6623 0.4401 0.0644 0.056 Uiso calc R 1 . .
    H H28B 0.5132 0.3920 0.0920 0.056 Uiso calc R 1 . .
    C C29 0.6850(3) 0.30673(17) 0.12757(16) 0.0422(6) Uani d . 1 . .
    H H29A 0.7868 0.3262 0.1442 0.051 Uiso calc R 1 . .
    H H29B 0.6407 0.2817 0.1777 0.051 Uiso calc R 1 . .
    C C30 0.6733(3) 0.21180(17) 0.04916(16) 0.0454(6) Uani d . 1 . .
    H H30A 0.7185 0.2360 -0.0009 0.054 Uiso calc R 1 . .
    H H30B 0.5716 0.1921 0.0322 0.054 Uiso calc R 1 . .
    C C31 0.7439(3) 0.10941(17) 0.06794(15) 0.0427(6) Uani d . 1 . .
    H H31A 0.8459 0.1293 0.0839 0.051 Uiso calc R 1 . .
    H H31B 0.7003 0.0870 0.1193 0.051 Uiso calc R 1 . .
    C C32 0.7317(3) 0.01086(17) -0.00845(15) 0.0430(6) Uani d . 1 . .
    H H32A 0.6299 -0.0072 -0.0260 0.052 Uiso calc R 1 . .
    H H32B 0.7789 0.0322 -0.0590 0.052 Uiso calc R 1 . .
    C C33 0.7970(3) -0.09223(17) 0.01205(15) 0.0430(6) Uani d . 1 . .
    H H33A 0.8974 -0.0733 0.0330 0.052 Uiso calc R 1 . .
    H H33B 0.7457 -0.1167 0.0600 0.052 Uiso calc R 1 . .
    C C34 0.7915(3) -0.18720(17) -0.06687(15) 0.0429(6) Uani d . 1 . .
    H H34A 0.6912 -0.2044 -0.0883 0.051 Uiso calc R 1 . .
    H H34B 0.8438 -0.1624 -0.1143 0.051 Uiso calc R 1 . .
    C C35 0.8535(3) -0.29282(17) -0.04934(15) 0.0455(6) Uani d . 1 . .
    H H35A 0.7937 -0.3236 -0.0077 0.055 Uiso calc R 1 . .
    H H35B 0.9499 -0.2745 -0.0212 0.055 Uiso calc R 1 . .
    C C36 0.8626(3) -0.38058(17) -0.13207(15) 0.0397(6) Uani d . 1 . .
    H H36A 0.9195 -0.3486 -0.1743 0.048 Uiso calc R 1 . .
    H H36B 0.7656 -0.4001 -0.1591 0.048 Uiso calc R 1 . .
    C C37 0.9285(3) -0.48615(17) -0.11688(15) 0.0396(6) Uani d . 1 . .
    H H37A 1.0227 -0.4671 -0.0858 0.048 Uiso calc R 1 . .
    H H37C 0.8671 -0.5229 -0.0794 0.048 Uiso calc R 1 . .
    C C38 0.9452(3) -0.56462(18) -0.20306(15) 0.0432(6) Uani d . 1 . .
    H H38C 0.8497 -0.5935 -0.2287 0.052 Uiso calc R 1 . .
    H H38A 0.9903 -0.5230 -0.2443 0.052 Uiso calc R 1 . .
loop_
    _atom_site_aniso_label
    _atom_site_aniso_U_11
    _atom_site_aniso_U_22
    _atom_site_aniso_U_33
    _atom_site_aniso_U_12
    _atom_site_aniso_U_13
    _atom_site_aniso_U_23
    O1 0.0375(10) 0.0340(8) 0.0512(10) -0.0034(7) 0.0123(8) 0.0086(7)
    O2 0.0314(9) 0.0370(8) 0.0403(9) 0.0042(7) -0.0061(7) 0.0049(7)
    N1 0.0317(10) 0.0210(8) 0.0362(11) 0.0022(7) 0.0042(8) 0.0046(7)
    N2 0.0294(10) 0.0297(9) 0.0279(10) 0.0015(7) 0.0025(8) 0.0058(7)
    N3 0.0338(12) 0.0308(11) 0.0760(16) 0.0051(9) 0.0020(10) 0.0035(10)
    N4 0.0373(13) 0.0324(11) 0.0869(17) 0.0053(9) -0.0011(11) 0.0018(10)
    N5 0.0375(12) 0.0319(10) 0.0561(13) 0.0098(9) -0.0019(10) -0.0004(9)
    N6 0.0459(13) 0.0370(12) 0.0724(16) 0.0090(10) 0.0151(11) 0.0079(11)
    N7 0.0390(13) 0.0407(12) 0.0462(13) 0.0067(10) -0.0021(10) -0.0016(10)
    N8 0.0532(15) 0.0488(13) 0.0639(15) 0.0019(11) -0.0071(11) 0.0134(11)
    C1 0.0290(12) 0.0226(10) 0.0312(12) 0.0031(8) 0.0027(9) -0.0007(8)
    C2 0.0334(13) 0.0345(12) 0.0388(13) 0.0066(10) -0.0002(10) 0.0082(10)
    C3 0.0308(14) 0.0428(13) 0.0454(15) 0.0072(10) -0.0023(11) 0.0020(11)
    C4 0.0291(13) 0.0388(13) 0.0420(14) -0.0026(10) 0.0064(10) -0.0002(10)
    C5 0.0356(14) 0.0301(11) 0.0347(13) -0.0006(9) 0.0066(10) 0.0019(9)
    C6 0.0282(12) 0.0244(10) 0.0293(12) 0.0022(8) 0.0020(9) 0.0010(8)
    C7 0.0319(13) 0.0284(11) 0.0284(12) 0.0036(9) -0.0002(9) 0.0043(9)
    C8 0.0236(11) 0.0269(10) 0.0301(12) 0.0023(8) 0.0027(9) 0.0030(9)
    C9 0.0302(13) 0.0215(10) 0.0331(12) -0.0002(8) -0.0015(10) 0.0026(9)
    C10 0.0425(14) 0.0226(10) 0.0387(13) 0.0029(9) 0.0039(10) 0.0059(9)
    C11 0.0291(12) 0.0207(10) 0.0367(13) -0.0002(8) 0.0043(9) 0.0072(9)
    C12 0.0300(13) 0.0332(12) 0.0460(15) 0.0038(9) -0.0025(11) 0.0077(10)
    C13 0.0353(14) 0.0388(13) 0.0604(18) 0.0075(10) 0.0163(12) 0.0031(12)
    C14 0.0559(17) 0.0396(13) 0.0404(15) -0.0048(12) 0.0168(13) 0.0029(11)
    C15 0.0476(16) 0.0424(13) 0.0364(14) -0.0009(11) 0.0015(11) 0.0131(11)
    C16 0.0323(13) 0.0308(11) 0.0419(14) 0.0044(9) 0.0057(10) 0.0106(10)
    C17 0.0354(13) 0.0372(12) 0.0265(12) 0.0018(9) 0.0000(9) 0.0045(9)
    C18 0.0228(12) 0.0360(12) 0.0357(13) 0.0000(9) -0.0001(9) 0.0117(10)
    C19 0.0408(14) 0.0341(12) 0.0395(14) 0.0008(10) -0.0002(11) 0.0093(10)
    C20 0.0427(15) 0.0311(12) 0.0605(17) 0.0018(10) 0.0032(12) 0.0067(11)
    C21 0.0360(15) 0.0412(14) 0.078(2) 0.0028(11) 0.0024(13) 0.0271(14)
    C22 0.0406(16) 0.0661(18) 0.0603(18) 0.0024(13) -0.0007(13) 0.0395(15)
    C23 0.0370(14) 0.0509(14) 0.0382(14) 0.0025(11) 0.0023(11) 0.0128(11)
    C24 0.0283(12) 0.0338(11) 0.0325(12) 0.0041(9) 0.0039(9) 0.0046(9)
    C25 0.0307(13) 0.0334(12) 0.0330(12) 0.0048(9) 0.0039(10) 0.0018(9)
    C26 0.0319(13) 0.0351(13) 0.0467(14) 0.0046(10) 0.0015(11) 0.0016(10)
    C27 0.0567(18) 0.0363(13) 0.0586(17) 0.0159(12) -0.0042(13) 0.0041(12)
    C28 0.0526(17) 0.0350(13) 0.0517(16) 0.0109(11) 0.0081(12) 0.0042(11)
    C29 0.0463(15) 0.0317(12) 0.0494(15) 0.0081(10) 0.0062(12) 0.0075(11)
    C30 0.0521(16) 0.0359(13) 0.0498(16) 0.0127(11) 0.0081(12) 0.0085(11)
    C31 0.0536(16) 0.0342(12) 0.0422(14) 0.0107(11) 0.0082(12) 0.0084(11)
    C32 0.0515(16) 0.0370(13) 0.0417(14) 0.0115(11) 0.0071(11) 0.0074(10)
    C33 0.0567(17) 0.0371(13) 0.0372(14) 0.0157(11) 0.0109(12) 0.0069(10)
    C34 0.0496(16) 0.0363(13) 0.0430(14) 0.0116(11) 0.0051(11) 0.0053(10)
    C35 0.0618(18) 0.0374(13) 0.0383(14) 0.0141(12) 0.0077(12) 0.0058(11)
    C36 0.0437(15) 0.0357(12) 0.0395(14) 0.0092(10) 0.0010(11) 0.0055(10)
    C37 0.0441(15) 0.0353(12) 0.0379(14) 0.0073(10) -0.0031(11) 0.0032(10)
    C38 0.0453(15) 0.0370(13) 0.0462(15) 0.0101(11) 0.0056(11) 0.0030(11)
loop_
    _geom_bond_atom_site_label_1
    _geom_bond_atom_site_label_2
    _geom_bond_site_symmetry_2
    _geom_bond_distance
    _geom_bond_publ_flag
    O1 C7 . 1.222(2) ?
    O2 C9 . 1.228(2) ?
    N1 C7 . 1.371(3) ?
    N1 C1 . 1.434(3) ?
    N1 C10 . 1.478(2) ?
    N2 C9 . 1.373(3) ?
    N2 C6 . 1.424(2) ?
    N2 C17 . 1.474(2) ?
    N3 N4 . 1.324(2) ?
    N3 C25 . 1.357(3) ?
    N4 N5 . 1.340(3) ?
    N5 C26 . 1.342(3) ?
    N5 C27 . 1.471(3) ?
    N6 N7 . 1.238(3) ?
    N6 C38 . 1.477(3) ?
    N7 N8 . 1.135(3) ?
    C1 C2 . 1.393(3) ?
    C1 C6 . 1.397(3) ?
    C2 C3 . 1.375(3) ?
    C2 H2 . 0.9500 ?
    C3 C4 . 1.385(3) ?
    C3 H3 . 0.9500 ?
    C4 C5 . 1.385(3) ?
    C4 H4 . 0.9500 ?
    C5 C6 . 1.395(3) ?
    C5 H5 . 0.9500 ?
    C7 C8 . 1.523(3) ?
    C8 C9 . 1.521(3) ?
    C8 C24 . 1.527(3) ?
    C8 H8 . 1.0000 ?
    C10 C11 . 1.503(3) ?
    C10 H10A . 0.9900 ?
    C10 H10B . 0.9900 ?
    C11 C16 . 1.389(3) ?
    C11 C12 . 1.392(3) ?
    C12 C13 . 1.383(3) ?
    C12 H12 . 0.9500 ?
    C13 C14 . 1.377(3) ?
    C13 H13 . 0.9500 ?
    C14 C15 . 1.384(3) ?
    C14 H14 . 0.9500 ?
    C15 C16 . 1.379(3) ?
    C15 H15 . 0.9500 ?
    C16 H16 . 0.9500 ?
    C17 C18 . 1.518(3) ?
    C17 H17A . 0.9900 ?
    C17 H17B . 0.9900 ?
    C18 C19 . 1.387(3) ?
    C18 C23 . 1.387(3) ?
    C19 C20 . 1.389(3) ?
    C19 H19 . 0.9500 ?
    C20 C21 . 1.373(3) ?
    C20 H20 . 0.9500 ?
    C21 C22 . 1.379(3) ?
    C21 H21 . 0.9500 ?
    C22 C23 . 1.388(3) ?
    C22 H22 . 0.9500 ?
    C23 H23 . 0.9500 ?
    C24 C25 . 1.495(3) ?
    C24 H24A . 0.9900 ?
    C24 H24B . 0.9900 ?
    C25 C26 . 1.363(3) ?
    C26 H26 . 0.9500 ?
    C27 C28 . 1.505(3) ?
    C27 H27A . 0.9900 ?
    C27 H27B . 0.9900 ?
    C28 C29 . 1.536(3) ?
    C28 H28A . 0.9900 ?
    C28 H28B . 0.9900 ?
    C29 C30 . 1.515(3) ?
    C29 H29A . 0.9900 ?
    C29 H29B . 0.9900 ?
    C30 C31 . 1.528(3) ?
    C30 H30A . 0.9900 ?
    C30 H30B . 0.9900 ?
    C31 C32 . 1.523(3) ?
    C31 H31A . 0.9900 ?
    C31 H31B . 0.9900 ?
    C32 C33 . 1.523(3) ?
    C32 H32A . 0.9900 ?
    C32 H32B . 0.9900 ?
    C33 C34 . 1.521(3) ?
    C33 H33A . 0.9900 ?
    C33 H33B . 0.9900 ?
    C34 C35 . 1.521(3) ?
    C34 H34A . 0.9900 ?
    C34 H34B . 0.9900 ?
    C35 C36 . 1.521(3) ?
    C35 H35A . 0.9900 ?
    C35 H35B . 0.9900 ?
    C36 C37 . 1.525(3) ?
    C36 H36A . 0.9900 ?
    C36 H36B . 0.9900 ?
    C37 C38 . 1.513(3) ?
    C37 H37A . 0.9900 ?
    C37 H37C . 0.9900 ?
    C38 H38C . 0.9900 ?
    C38 H38A . 0.9900 ?
loop_
    _geom_angle_atom_site_label_1
    _geom_angle_atom_site_label_2
    _geom_angle_atom_site_label_3
    _geom_angle_site_symmetry_1
    _geom_angle_site_symmetry_3
    _geom_angle
    _geom_angle_publ_flag
    C7 N1 C1 . . 123.00(16) ?
    C7 N1 C10 . . 119.34(17) ?
    C1 N1 C10 . . 117.65(16) ?
    C9 N2 C6 . . 122.66(17) ?
    C9 N2 C17 . . 118.05(17) ?
    C6 N2 C17 . . 119.26(17) ?
    N4 N3 C25 . . 109.03(18) ?
    N3 N4 N5 . . 106.74(18) ?
    N4 N5 C26 . . 110.86(17) ?
    N4 N5 C27 . . 119.71(19) ?
    C26 N5 C27 . . 129.2(2) ?
    N7 N6 C38 . . 115.6(2) ?
    N8 N7 N6 . . 172.0(2) ?
    C2 C1 C6 . . 118.94(19) ?
    C2 C1 N1 . . 118.89(18) ?
    C6 C1 N1 . . 122.12(18) ?
    C3 C2 C1 . . 121.4(2) ?
    C3 C2 H2 . . 119.3 ?
    C1 C2 H2 . . 119.3 ?
    C2 C3 C4 . . 119.8(2) ?
    C2 C3 H3 . . 120.1 ?
    C4 C3 H3 . . 120.1 ?
    C5 C4 C3 . . 119.8(2) ?
    C5 C4 H4 . . 120.1 ?
    C3 C4 H4 . . 120.1 ?
    C4 C5 C6 . . 120.7(2) ?
    C4 C5 H5 . . 119.7 ?
    C6 C5 H5 . . 119.7 ?
    C5 C6 C1 . . 119.40(19) ?
    C5 C6 N2 . . 119.14(18) ?
    C1 C6 N2 . . 121.43(18) ?
    O1 C7 N1 . . 123.06(18) ?
    O1 C7 C8 . . 122.69(19) ?
    N1 C7 C8 . . 114.09(17) ?
    C9 C8 C7 . . 103.72(15) ?
    C9 C8 C24 . . 111.59(16) ?
    C7 C8 C24 . . 112.98(17) ?
    C9 C8 H8 . . 109.5 ?
    C7 C8 H8 . . 109.5 ?
    C24 C8 H8 . . 109.5 ?
    O2 C9 N2 . . 121.56(19) ?
    O2 C9 C8 . . 122.38(19) ?
    N2 C9 C8 . . 116.06(17) ?
    N1 C10 C11 . . 111.42(16) ?
    N1 C10 H10A . . 109.3 ?
    C11 C10 H10A . . 109.3 ?
    N1 C10 H10B . . 109.3 ?
    C11 C10 H10B . . 109.3 ?
    H10A C10 H10B . . 108.0 ?
    C16 C11 C12 . . 118.1(2) ?
    C16 C11 C10 . . 120.15(19) ?
    C12 C11 C10 . . 121.70(19) ?
    C13 C12 C11 . . 120.9(2) ?
    C13 C12 H12 . . 119.6 ?
    C11 C12 H12 . . 119.6 ?
    C14 C13 C12 . . 120.0(2) ?
    C14 C13 H13 . . 120.0 ?
    C12 C13 H13 . . 120.0 ?
    C13 C14 C15 . . 120.0(2) ?
    C13 C14 H14 . . 120.0 ?
    C15 C14 H14 . . 120.0 ?
    C16 C15 C14 . . 119.7(2) ?
    C16 C15 H15 . . 120.1 ?
    C14 C15 H15 . . 120.1 ?
    C15 C16 C11 . . 121.2(2) ?
    C15 C16 H16 . . 119.4 ?
    C11 C16 H16 . . 119.4 ?
    N2 C17 C18 . . 115.03(17) ?
    N2 C17 H17A . . 108.5 ?
    C18 C17 H17A . . 108.5 ?
    N2 C17 H17B . . 108.5 ?
    C18 C17 H17B . . 108.5 ?
    H17A C17 H17B . . 107.5 ?
    C19 C18 C23 . . 118.4(2) ?
    C19 C18 C17 . . 123.59(19) ?
    C23 C18 C17 . . 117.94(19) ?
    C18 C19 C20 . . 120.3(2) ?
    C18 C19 H19 . . 119.9 ?
    C20 C19 H19 . . 119.9 ?
    C21 C20 C19 . . 121.1(2) ?
    C21 C20 H20 . . 119.5 ?
    C19 C20 H20 . . 119.5 ?
    C20 C21 C22 . . 118.9(2) ?
    C20 C21 H21 . . 120.6 ?
    C22 C21 H21 . . 120.6 ?
    C21 C22 C23 . . 120.6(2) ?
    C21 C22 H22 . . 119.7 ?
    C23 C22 H22 . . 119.7 ?
    C18 C23 C22 . . 120.7(2) ?
    C18 C23 H23 . . 119.7 ?
    C22 C23 H23 . . 119.7 ?
    C25 C24 C8 . . 111.90(17) ?
    C25 C24 H24A . . 109.2 ?
    C8 C24 H24A . . 109.2 ?
    C25 C24 H24B . . 109.2 ?
    C8 C24 H24B . . 109.2 ?
    H24A C24 H24B . . 107.9 ?
    N3 C25 C26 . . 107.91(19) ?
    N3 C25 C24 . . 122.42(18) ?
    C26 C25 C24 . . 129.6(2) ?
    N5 C26 C25 . . 105.5(2) ?
    N5 C26 H26 . . 127.3 ?
    C25 C26 H26 . . 127.3 ?
    N5 C27 C28 . . 113.9(2) ?
    N5 C27 H27A . . 108.8 ?
    C28 C27 H27A . . 108.8 ?
    N5 C27 H27B . . 108.8 ?
    C28 C27 H27B . . 108.8 ?
    H27A C27 H27B . . 107.7 ?
    C27 C28 C29 . . 110.2(2) ?
    C27 C28 H28A . . 109.6 ?
    C29 C28 H28A . . 109.6 ?
    C27 C28 H28B . . 109.6 ?
    C29 C28 H28B . . 109.6 ?
    H28A C28 H28B . . 108.1 ?
    C30 C29 C28 . . 113.9(2) ?
    C30 C29 H29A . . 108.8 ?
    C28 C29 H29A . . 108.8 ?
    C30 C29 H29B . . 108.8 ?
    C28 C29 H29B . . 108.8 ?
    H29A C29 H29B . . 107.7 ?
    C29 C30 C31 . . 112.4(2) ?
    C29 C30 H30A . . 109.1 ?
    C31 C30 H30A . . 109.1 ?
    C29 C30 H30B . . 109.1 ?
    C31 C30 H30B . . 109.1 ?
    H30A C30 H30B . . 107.9 ?
    C32 C31 C30 . . 114.22(19) ?
    C32 C31 H31A . . 108.7 ?
    C30 C31 H31A . . 108.7 ?
    C32 C31 H31B . . 108.7 ?
    C30 C31 H31B . . 108.7 ?
    H31A C31 H31B . . 107.6 ?
    C33 C32 C31 . . 113.88(19) ?
    C33 C32 H32A . . 108.8 ?
    C31 C32 H32A . . 108.8 ?
    C33 C32 H32B . . 108.8 ?
    C31 C32 H32B . . 108.8 ?
    H32A C32 H32B . . 107.7 ?
    C34 C33 C32 . . 112.85(19) ?
    C34 C33 H33A . . 109.0 ?
    C32 C33 H33A . . 109.0 ?
    C34 C33 H33B . . 109.0 ?
    C32 C33 H33B . . 109.0 ?
    H33A C33 H33B . . 107.8 ?
    C35 C34 C33 . . 114.86(19) ?
    C35 C34 H34A . . 108.6 ?
    C33 C34 H34A . . 108.6 ?
    C35 C34 H34B . . 108.6 ?
    C33 C34 H34B . . 108.6 ?
    H34A C34 H34B . . 107.5 ?
    C34 C35 C36 . . 113.11(19) ?
    C34 C35 H35A . . 109.0 ?
    C36 C35 H35A . . 109.0 ?
    C34 C35 H35B . . 109.0 ?
    C36 C35 H35B . . 109.0 ?
    H35A C35 H35B . . 107.8 ?
    C35 C36 C37 . . 114.29(18) ?
    C35 C36 H36A . . 108.7 ?
    C37 C36 H36A . . 108.7 ?
    C35 C36 H36B . . 108.7 ?
    C37 C36 H36B . . 108.7 ?
    H36A C36 H36B . . 107.6 ?
    C38 C37 C36 . . 110.81(18) ?
    C38 C37 H37A . . 109.5 ?
    C36 C37 H37A . . 109.5 ?
    C38 C37 H37C . . 109.5 ?
    C36 C37 H37C . . 109.5 ?
    H37A C37 H37C . . 108.1 ?
    N6 C38 C37 . . 113.33(19) ?
    N6 C38 H38C . . 108.9 ?
    C37 C38 H38C . . 108.9 ?
    N6 C38 H38A . . 108.9 ?
    C37 C38 H38A . . 108.9 ?
    H38C C38 H38A . . 107.7 ?
loop_
    _geom_torsion_atom_site_label_1
    _geom_torsion_atom_site_label_2
    _geom_torsion_atom_site_label_3
    _geom_torsion_atom_site_label_4
    _geom_torsion_site_symmetry_1
    _geom_torsion_site_symmetry_2
    _geom_torsion_site_symmetry_3
    _geom_torsion_site_symmetry_4
    _geom_torsion
    _geom_torsion_publ_flag
    C25 N3 N4 N5 . . . . 0.1(3) ?
    N3 N4 N5 C26 . . . . 0.2(3) ?
    N3 N4 N5 C27 . . . . 175.6(2) ?
    C7 N1 C1 C2 . . . . -128.6(2) ?
    C10 N1 C1 C2 . . . . 50.0(2) ?
    C7 N1 C1 C6 . . . . 53.9(3) ?
    C10 N1 C1 C6 . . . . -127.5(2) ?
    C6 C1 C2 C3 . . . . 1.1(3) ?
    N1 C1 C2 C3 . . . . -176.48(19) ?
    C1 C2 C3 C4 . . . . -0.1(3) ?
    C2 C3 C4 C5 . . . . -0.8(3) ?
    C3 C4 C5 C6 . . . . 0.8(3) ?
    C4 C5 C6 C1 . . . . 0.2(3) ?
    C4 C5 C6 N2 . . . . 178.23(18) ?
    C2 C1 C6 C5 . . . . -1.1(3) ?
    N1 C1 C6 C5 . . . . 176.37(18) ?
    C2 C1 C6 N2 . . . . -179.11(18) ?
    N1 C1 C6 N2 . . . . -1.6(3) ?
    C9 N2 C6 C5 . . . . 138.91(19) ?
    C17 N2 C6 C5 . . . . -42.7(2) ?
    C9 N2 C6 C1 . . . . -43.1(3) ?
    C17 N2 C6 C1 . . . . 135.30(19) ?
    C1 N1 C7 O1 . . . . 174.29(19) ?
    C10 N1 C7 O1 . . . . -4.3(3) ?
    C1 N1 C7 C8 . . . . -10.3(3) ?
    C10 N1 C7 C8 . . . . 171.12(17) ?
    O1 C7 C8 C9 . . . . 105.9(2) ?
    N1 C7 C8 C9 . . . . -69.6(2) ?
    O1 C7 C8 C24 . . . . -15.1(3) ?
    N1 C7 C8 C24 . . . . 169.45(17) ?
    C6 N2 C9 O2 . . . . 174.76(17) ?
    C17 N2 C9 O2 . . . . -3.7(3) ?
    C6 N2 C9 C8 . . . . -4.2(3) ?
    C17 N2 C9 C8 . . . . 177.39(16) ?
    C7 C8 C9 O2 . . . . -99.5(2) ?
    C24 C8 C9 O2 . . . . 22.4(3) ?
    C7 C8 C9 N2 . . . . 79.4(2) ?
    C24 C8 C9 N2 . . . . -158.65(16) ?
    C7 N1 C10 C11 . . . . -129.1(2) ?
    C1 N1 C10 C11 . . . . 52.3(2) ?
    N1 C10 C11 C16 . . . . 64.5(2) ?
    N1 C10 C11 C12 . . . . -115.7(2) ?
    C16 C11 C12 C13 . . . . 0.5(3) ?
    C10 C11 C12 C13 . . . . -179.42(19) ?
    C11 C12 C13 C14 . . . . 0.1(3) ?
    C12 C13 C14 C15 . . . . -0.4(3) ?
    C13 C14 C15 C16 . . . . 0.0(3) ?
    C14 C15 C16 C11 . . . . 0.6(3) ?
    C12 C11 C16 C15 . . . . -0.8(3) ?
    C10 C11 C16 C15 . . . . 179.04(19) ?
    C9 N2 C17 C18 . . . . -72.5(2) ?
    C6 N2 C17 C18 . . . . 109.0(2) ?
    N2 C17 C18 C19 . . . . 0.5(3) ?
    N2 C17 C18 C23 . . . . 178.86(18) ?
    C23 C18 C19 C20 . . . . -1.1(3) ?
    C17 C18 C19 C20 . . . . 177.3(2) ?
    C18 C19 C20 C21 . . . . 0.8(3) ?
    C19 C20 C21 C22 . . . . -0.2(4) ?
    C20 C21 C22 C23 . . . . -0.2(4) ?
    C19 C18 C23 C22 . . . . 0.8(3) ?
    C17 C18 C23 C22 . . . . -177.7(2) ?
    C21 C22 C23 C18 . . . . -0.1(4) ?
    C9 C8 C24 C25 . . . . 61.4(2) ?
    C7 C8 C24 C25 . . . . 177.80(17) ?
    N4 N3 C25 C26 . . . . -0.3(3) ?
    N4 N3 C25 C24 . . . . -176.8(2) ?
    C8 C24 C25 N3 . . . . 39.0(3) ?
    C8 C24 C25 C26 . . . . -136.7(2) ?
    N4 N5 C26 C25 . . . . -0.4(3) ?
    C27 N5 C26 C25 . . . . -175.3(2) ?
    N3 C25 C26 N5 . . . . 0.4(2) ?
    C24 C25 C26 N5 . . . . 176.6(2) ?
    N4 N5 C27 C28 . . . . 70.5(3) ?
    C26 N5 C27 C28 . . . . -115.0(3) ?
    N5 C27 C28 C29 . . . . -179.3(2) ?
    C27 C28 C29 C30 . . . . 176.6(2) ?
    C28 C29 C30 C31 . . . . -179.6(2) ?
    C29 C30 C31 C32 . . . . 178.6(2) ?
    C30 C31 C32 C33 . . . . -177.6(2) ?
    C31 C32 C33 C34 . . . . -176.5(2) ?
    C32 C33 C34 C35 . . . . -179.1(2) ?
    C33 C34 C35 C36 . . . . -172.9(2) ?
    C34 C35 C36 C37 . . . . 178.2(2) ?
    C35 C36 C37 C38 . . . . -175.1(2) ?
    N7 N6 C38 C37 . . . . 78.5(3) ?
    C36 C37 C38 N6 . . . . 169.6(2) ?
