# Supplementary material for: 1-(12-Azido-n-dodec­yl)-4-[(1,5-dibenzyl-2,4-dioxo-2,3,4,5-tetra­hydro-1H-1,5-benzodiazepin-3-yl)meth­yl]-1H-1,2,3-triazole
Source: Acta Crystallogr Sect E Struct Rep Online. 2009 Dec 24;66(Pt 1):o232. doi: 10.1107/S1600536809054464 (PMC2980277; doi:10.1107/S1600536809054464)
Supplement: Supplementary file 2 [file e-66-0o232-Isup2.hkl]

# 
# h,k,l, Fc-squared, Fo-squared, sigma(Fo-squared) and status flag 
# 
data_I
_shelx_title '  P-1' 
_shelx_refln_list_code          4 
_shelx_F_calc_maximum      200.38 
_exptl_crystal_F_000       692.00 
_reflns_d_resolution_high  0.7696 
 
loop_ 
 _symmetry_equiv_pos_as_xyz 
 'x, y, z' 
 '-x, -y, -z' 
 
_cell_length_a     9.4269 
_cell_length_b    12.3304 
_cell_length_c    15.5500 
_cell_angle_alpha 101.121 
_cell_angle_beta   92.175 
_cell_angle_gamma  92.935 
 
_shelx_F_squared_multiplier     1.000 
 
loop_ 
 _refln_index_h 
 _refln_index_k 
 _refln_index_l 
 _refln_F_squared_calc 
 _refln_F_squared_meas 
 _refln_F_squared_sigma 
 _refln_observed_status 
   1   0   0      942.90      801.51     17.52 o 
   2   0   0      838.96      834.28     14.91 o 
   3   0   0     4498.53     4347.95     55.37 o 
   4   0   0       40.05       45.96      5.78 o 
   5   0   0     1696.40     1737.86     28.60 o 
   6   0   0      121.95      114.60     12.14 o 
   7   0   0       83.53      100.55     13.27 o 
   8   0   0       64.12       61.07     13.12 o 
   9   0   0      381.43      403.18     27.28 o 
  10   0   0      259.82      235.87     24.27 o 
  11   0   0      133.24      167.64     61.93 o 
  12   0   0        2.12        7.23     19.07 o 
 -12   1   0        3.38        1.43     16.88 o 
 -11   1   0       11.24       21.13     16.94 o 
 -10   1   0       40.61       27.47     16.10 o 
  -9   1   0        0.42       -1.39     10.94 o 
  -8   1   0      198.67      169.76     20.47 o 
  -7   1   0        4.41        2.04     10.52 o 
  -6   1   0        0.12       -1.14      7.31 o 
  -5   1   0        0.21       -1.89      7.11 o 
  -4   1   0       34.24       26.47      5.75 o 
  -3   1   0     2132.78     2142.78     34.27 o 
  -2   1   0     4227.65     4390.23     53.68 o 
  -1   1   0       70.43       31.02      5.02 o 
   1   1   0      153.91      137.03      4.56 o 
   2   1   0    12021.26    12241.27    129.39 o 
   3   1   0     1859.24     2025.58     27.78 o 
   4   1   0     8366.63     8527.70     95.69 o 
   5   1   0      846.62      892.97     17.97 o 
   6   1   0       42.16       73.70     14.35 o 
   7   1   0      392.50      418.25     20.10 o 
   8   1   0      742.75      701.87     26.79 o 
   9   1   0      628.02      585.74     32.71 o 
  10   1   0      335.71      306.81     26.95 o 
  11   1   0        3.65       -3.67     14.56 o 
  12   1   0        7.22        1.43     16.15 o 
 -12   2   0        0.23       -6.03     20.39 o 
 -11   2   0       79.27       63.50     19.11 o 
 -10   2   0        8.09        3.94     12.18 o 
  -9   2   0       29.55       30.46     12.86 o 
  -8   2   0        2.04       10.63      8.79 o 
  -7   2   0      150.12      137.74      9.30 o 
  -6   2   0       44.89       30.69      5.69 o 
  -5   2   0       20.06       21.48      5.84 o 
  -4   2   0     1304.72     1447.75     24.58 o 
  -3   2   0     1655.84     1644.50     23.52 o 
  -2   2   0      170.29      142.80      7.40 o 
  -1   2   0       11.37       19.72      1.86 o 
   0   2   0      284.74      274.50      6.88 o 
   1   2   0      141.46      150.54      3.71 o 
   2   2   0     8886.31     9174.20     91.46 o 
   3   2   0      387.41      385.87      9.49 o 
   4   2   0      167.20      199.10      6.08 o 
   5   2   0      835.42      833.15     17.15 o 
   6   2   0      336.96      343.38     12.45 o 
   7   2   0       27.16       28.32     10.78 o 
   8   2   0      497.77      503.60     55.74 o 
   9   2   0        5.29       11.12     14.71 o 
  10   2   0       22.46        7.20     15.10 o 
  11   2   0        5.30        1.26     15.70 o 
  12   2   0       19.70       23.72     30.57 o 
 -12   3   0        4.43        6.59     17.36 o 
 -11   3   0        1.82       -5.22     15.14 o 
 -10   3   0        5.67       -3.87     11.73 o 
  -9   3   0       33.63       40.92     12.86 o 
  -8   3   0       23.46       30.43     12.15 o 
  -7   3   0     1136.52     1228.52     50.81 o 
  -6   3   0      127.97      135.04     11.30 o 
  -5   3   0      134.94      142.94      7.36 o 
  -4   3   0     2254.82     2325.08     33.03 o 
  -3   3   0      802.72      769.05     16.22 o 
  -2   3   0      422.32      411.66      8.65 o 
  -1   3   0      170.45      151.44      4.23 o 
   0   3   0     3921.11     3932.88     49.05 o 
   1   3   0     5325.09     5294.91     51.31 o 
   2   3   0     2539.36     2602.18     24.71 o 
   3   3   0      297.91      298.66      7.43 o 
   4   3   0     1218.41     1314.80     20.46 o 
   5   3   0       32.84       38.84      4.11 o 
   6   3   0       14.82       11.01      6.57 o 
   7   3   0        9.74       17.28     10.30 o 
   8   3   0      194.45      227.70     17.25 o 
   9   3   0        0.23       -1.99     12.96 o 
  10   3   0        2.46      -18.47     13.69 o 
  11   3   0       16.48       37.90     18.64 o 
 -12   4   0       29.92       16.57     16.96 o 
 -11   4   0        0.34       -4.11     13.08 o 
 -10   4   0        6.97       -0.45     11.08 o 
  -9   4   0       17.61       24.15     12.83 o 
  -8   4   0       65.19       58.52     13.49 o 
  -7   4   0       22.89       10.76      9.93 o 
  -6   4   0        0.21       -3.67      7.06 o 
  -5   4   0       35.55       31.38      5.81 o 
  -4   4   0       71.87       85.45      7.56 o 
  -3   4   0     5136.34     5092.62     53.43 o 
  -2   4   0      189.05      196.54      4.70 o 
  -1   4   0     1081.68      991.10     13.01 o 
   0   4   0      264.29      260.06      8.34 o 
   1   4   0       13.24       23.62      3.88 o 
   2   4   0     5686.73     5730.59     52.90 o 
   3   4   0       33.18       36.29      5.15 o 
   4   4   0      746.24      804.61     13.68 o 
   5   4   0        2.08        4.64      4.85 o 
   6   4   0       57.58       61.46      6.48 o 
   7   4   0        1.69        9.14     10.07 o 
   8   4   0       14.61       36.00     18.95 o 
   9   4   0        1.39       -5.07     14.14 o 
  10   4   0        2.07       14.42     22.13 o 
  11   4   0        4.82       29.70     16.57 o 
 -11   5   0       21.66       15.77     14.51 o 
 -10   5   0       63.25       63.16     16.44 o 
  -9   5   0      180.97      166.16     17.87 o 
  -8   5   0      871.66      784.40     37.94 o 
  -7   5   0        0.52       -2.01      9.48 o 
  -6   5   0      100.84      109.53      8.29 o 
  -5   5   0       23.57       15.56      4.41 o 
  -4   5   0     1327.12     1380.16     19.21 o 
  -3   5   0      672.30      716.84     10.88 o 
  -2   5   0      154.42      129.19      4.64 o 
  -1   5   0      301.20      332.12      8.04 o 
   0   5   0     3820.09     3897.38     47.38 o 
   1   5   0      704.35      698.75     12.44 o 
   2   5   0        0.77        8.84      4.70 o 
   3   5   0      173.48      168.95      5.96 o 
   4   5   0      110.95      105.74      5.34 o 
   5   5   0        2.30        6.96      5.23 o 
   6   5   0        1.04        2.47      5.70 o 
   7   5   0       58.51       55.93     22.35 o 
   8   5   0       52.47       45.05     13.11 o 
   9   5   0      167.23      185.65     23.39 o 
  10   5   0       77.94       58.61     19.24 o 
  11   5   0        0.42       -0.59     12.83 o 
 -11   6   0       12.95        4.88     16.66 o 
 -10   6   0        8.89       -6.16      9.98 o 
  -9   6   0       97.64      116.15     13.95 o 
  -8   6   0        4.90        2.93     12.63 o 
  -7   6   0       24.67       17.86      6.50 o 
  -6   6   0        4.71        0.21      5.45 o 
  -5   6   0        0.52       -5.74      6.15 o 
  -4   6   0      651.71      693.34     11.72 o 
  -3   6   0        2.53       -4.86      3.64 o 
  -2   6   0      155.25      162.12      8.45 o 
  -1   6   0      717.77      695.97     15.22 o 
   0   6   0     4166.37     4233.94     51.57 o 
   1   6   0     3909.55     3929.87     45.02 o 
   2   6   0       79.08      101.57      6.72 o 
   3   6   0      489.26      470.14     10.45 o 
   4   6   0      533.98      541.64     17.78 o 
   5   6   0        1.99        6.83      5.91 o 
   6   6   0      124.91      127.61      9.55 o 
   7   6   0      180.73      181.13      8.71 o 
   8   6   0       13.32       14.64      9.10 o 
   9   6   0        3.43       23.07     33.35 o 
  10   6   0      147.81      161.73     19.25 o 
  11   6   0       38.22       39.46     15.39 o 
 -11   7   0        0.00        1.73     13.93 o 
 -10   7   0        1.09      -11.71     10.53 o 
  -9   7   0        5.40       -5.46      9.80 o 
  -8   7   0       72.22       58.77     13.56 o 
  -7   7   0       31.49       17.88      5.93 o 
  -6   7   0      146.71      159.51     15.95 o 
  -5   7   0        2.73       -1.03      6.08 o 
  -4   7   0       27.10       33.37      5.58 o 
  -3   7   0       47.46       58.23      8.07 o 
  -2   7   0        2.15       -4.31      5.92 o 
  -1   7   0      608.92      606.85     14.84 o 
   0   7   0      699.19      700.66     15.54 o 
   1   7   0        0.74       -1.68      4.60 o 
   2   7   0      320.20      329.15     10.22 o 
   3   7   0      160.09      187.60      8.11 o 
   4   7   0        1.80       -1.52      7.38 o 
   5   7   0       54.27       28.39      7.47 o 
   6   7   0      118.40      127.75     10.07 o 
   7   7   0        3.15        0.53      9.73 o 
   8   7   0       10.44       20.49     10.51 o 
   9   7   0       31.00       37.27     18.89 o 
  10   7   0      115.62      119.59     18.20 o 
 -10   8   0        0.66       -2.85     12.16 o 
  -9   8   0        9.03       -0.73      8.43 o 
  -8   8   0       16.28       17.16      6.83 o 
  -7   8   0        4.09       -1.26      6.31 o 
  -6   8   0       50.95       51.42     14.95 o 
  -5   8   0      301.17      295.06     15.18 o 
  -4   8   0      738.65      729.56     17.55 o 
  -3   8   0      965.33      952.55     16.53 o 
  -2   8   0       26.83       30.18      5.97 o 
  -1   8   0      215.01      210.10     14.49 o 
   0   8   0       88.53       93.25      7.81 o 
   1   8   0       16.92       16.31      5.65 o 
   2   8   0      141.70      141.44      9.51 o 
   3   8   0       62.39       59.83     10.04 o 
   4   8   0      673.62      605.69     18.46 o 
   5   8   0      128.61      111.21     15.57 o 
   6   8   0       65.38       79.14     13.30 o 
   7   8   0        7.23        1.66      6.98 o 
   8   8   0        1.80       -4.57      7.58 o 
   9   8   0        3.76       -4.91     10.01 o 
  10   8   0       48.96       39.71     15.36 o 
 -10   9   0        0.16       19.51     18.18 o 
  -9   9   0       65.11       32.11     18.71 o 
  -8   9   0       23.82       25.83      9.91 o 
  -7   9   0       14.25       14.75      8.61 o 
  -6   9   0       87.02       86.64     10.42 o 
  -5   9   0      478.63      475.04     17.11 o 
  -4   9   0     2909.70     2723.12     44.46 o 
  -3   9   0        2.06       -7.83      5.49 o 
  -2   9   0      291.06      299.25     11.32 o 
  -1   9   0      210.93      217.41     11.48 o 
   0   9   0       15.71       13.12      6.41 o 
   1   9   0      254.99      247.82     13.45 o 
   2   9   0      321.14      323.87     11.67 o 
   3   9   0        0.78       12.14      7.47 o 
   4   9   0       21.24       13.75      7.88 o 
   5   9   0      616.82      591.34     30.14 o 
   6   9   0      154.99      145.59     12.41 o 
   7   9   0       70.72       68.01     10.72 o 
   8   9   0       40.26       41.01     11.52 o 
   9   9   0       21.17        6.12     13.66 o 
  -9  10   0        0.00        2.58     15.67 o 
  -8  10   0       68.00       72.58     12.88 o 
  -7  10   0        9.80        8.19     10.02 o 
  -6  10   0       22.69        2.78      8.32 o 
  -5  10   0       44.30       42.67     11.11 o 
  -4  10   0       14.62       16.28      8.04 o 
  -3  10   0       10.25        3.08      6.72 o 
  -2  10   0       85.81       84.95      9.11 o 
  -1  10   0     1166.06     1152.51     24.65 o 
   0  10   0      594.83      594.88     17.43 o 
   1  10   0       85.92       85.34      8.61 o 
   2  10   0        6.12       18.72      7.24 o 
   3  10   0        9.68        1.19      7.79 o 
   4  10   0       34.42       34.42      8.95 o 
   5  10   0       52.86       70.04     15.04 o 
   6  10   0        0.11       -3.47      8.54 o 
   7  10   0        0.19       18.17      9.09 o 
   8  10   0       38.13       13.33     15.68 o 
  -9  11   0       12.05        9.64      9.18 o 
  -8  11   0        1.83       10.51     13.16 o 
  -7  11   0       17.19       26.31     12.65 o 
  -6  11   0        1.29       15.20     11.01 o 
  -5  11   0       90.19       86.65     19.32 o 
  -4  11   0      130.95      142.16     11.71 o 
  -3  11   0        0.12        2.75      7.15 o 
  -2  11   0        4.49       -4.79      6.75 o 
  -1  11   0       61.91       41.59      7.41 o 
   0  11   0       13.12       10.08      8.55 o 
   1  11   0      330.59      325.12     14.43 o 
   2  11   0       14.06       17.37      8.29 o 
   3  11   0        9.78       23.99      8.71 o 
   4  11   0      416.19      392.21     17.47 o 
   5  11   0        3.58       -2.36     10.93 o 
   6  11   0       30.02       39.83     10.79 o 
   7  11   0       10.01       -1.04      9.26 o 
   8  11   0        0.47       -3.99      9.74 o 
  -8  12   0       13.27      -10.57     11.53 o 
  -7  12   0        0.15       -1.62     11.63 o 
  -6  12   0        0.87      -14.19      9.91 o 
  -5  12   0       23.86       13.52     14.34 o 
  -4  12   0        0.20       -1.88     10.26 o 
  -3  12   0        0.00       -4.27     12.00 o 
  -2  12   0       39.99       27.45      8.25 o 
  -1  12   0       37.18       30.31      8.52 o 
   0  12   0       21.10       24.60     10.15 o 
   1  12   0        0.46       -3.42     11.77 o 
   2  12   0      294.65      323.75     16.36 o 
   3  12   0      300.98      295.00     15.94 o 
   4  12   0       58.50       54.90     11.53 o 
   5  12   0       17.92       16.72     10.44 o 
   6  12   0       20.69       23.29     11.28 o 
   7  12   0        1.29        2.77     11.77 o 
  -7  13   0      209.77      275.30     22.95 o 
  -6  13   0        0.67        2.60     11.82 o 
  -5  13   0        7.70      -14.91     10.36 o 
  -4  13   0        1.82       28.51     11.90 o 
  -3  13   0        5.33      -14.58      9.72 o 
  -2  13   0       19.76       20.41     17.44 o 
  -1  13   0       50.08       54.63      9.36 o 
   0  13   0       14.75       12.32      8.72 o 
   1  13   0       82.55      106.91     12.41 o 
   2  13   0       20.62       20.55      9.69 o 
   3  13   0       52.66       39.60     11.34 o 
   4  13   0       21.04       31.35     10.72 o 
   5  13   0        0.07       -0.36     13.67 o 
   6  13   0        0.91        8.62     13.37 o 
  -6  14   0        0.50      -24.91     17.16 o 
  -5  14   0        0.66       17.45     12.47 o 
  -4  14   0       93.95      143.61     23.59 o 
  -3  14   0      192.86      294.02     24.99 o 
  -2  14   0       22.55       32.36     12.35 o 
  -1  14   0       32.60       41.84     13.09 o 
   0  14   0        4.22       22.39     13.10 o 
   1  14   0       11.65       15.05      9.33 o 
   2  14   0       24.72       18.88     10.67 o 
   3  14   0       76.38       79.16     13.89 o 
   4  14   0        1.12       -4.72     13.19 o 
  -4  15   0        8.27      -10.34     11.75 o 
  -3  15   0       15.25       46.06     14.07 o 
  -2  15   0       34.25       27.58     13.82 o 
  -1  15   0       45.97       51.37     19.43 o 
   0  15   0        0.00        9.12     18.02 o 
   1  15   0       41.83       73.12     28.75 o 
   2  15   0        3.79       14.42     11.62 o 
  -3 -15   1       17.49       23.18     14.89 o 
  -2 -15   1        0.93       13.30     13.76 o 
  -1 -15   1        0.00        8.84     11.93 o 
   0 -15   1       43.86       57.59     14.64 o 
   1 -15   1        7.45       31.05     14.72 o 
   2 -15   1      180.82      237.10     22.37 o 
   3 -15   1        4.64       11.23     12.56 o 
   4 -15   1       23.07       24.16     13.47 o 
  -5 -14   1        6.60        0.07     11.76 o 
  -4 -14   1       33.34       45.03     16.97 o 
  -3 -14   1       11.70       14.22     12.70 o 
  -2 -14   1       57.07       64.20     15.58 o 
  -1 -14   1        2.91        6.32     10.31 o 
   0 -14   1       20.57       20.90      9.62 o 
   1 -14   1      178.95      196.61     14.72 o 
   2 -14   1       57.44       64.63     13.71 o 
   3 -14   1        8.01       18.02     11.62 o 
   4 -14   1       70.97      126.90     16.19 o 
   5 -14   1       68.64       71.78     14.88 o 
   6 -14   1        4.18        7.65     12.74 o 
  -6 -13   1       42.16       69.68     15.76 o 
  -5 -13   1        9.88       13.31     13.48 o 
  -4 -13   1       76.31       89.97     15.49 o 
  -3 -13   1       19.29       20.91     14.51 o 
  -2 -13   1      309.05      357.38     20.20 o 
  -1 -13   1       24.00       27.69     10.69 o 
   0 -13   1        0.62       -1.95      7.15 o 
   1 -13   1        0.00        3.39      8.06 o 
   2 -13   1        0.01      -13.24      9.28 o 
   3 -13   1        1.07       -7.52      7.48 o 
   4 -13   1       71.42       68.20     13.66 o 
   5 -13   1        1.27        3.43     19.43 o 
   6 -13   1        1.90       12.99     11.11 o 
   7 -13   1       25.38       11.94     14.33 o 
  -7 -12   1        1.35        4.72     11.33 o 
  -6 -12   1       46.40       26.79     12.53 o 
  -5 -12   1      278.12      305.01     18.04 o 
  -4 -12   1       51.66       38.36     10.79 o 
  -3 -12   1       57.18       59.06     11.13 o 
  -2 -12   1       62.74       64.03     10.56 o 
  -1 -12   1       70.72       72.74      9.59 o 
   0 -12   1       66.98       42.24      9.03 o 
   1 -12   1       65.83       85.88      9.22 o 
   2 -12   1       15.87       12.89      7.21 o 
   3 -12   1        3.42        0.72      6.11 o 
   4 -12   1       71.60       66.29     11.87 o 
   5 -12   1       64.32       75.83     12.21 o 
   6 -12   1      165.12      152.48     15.56 o 
   7 -12   1        1.28       -7.28     10.99 o 
   8 -12   1        0.08        3.33     12.34 o 
  -8 -11   1        2.49        8.88      9.83 o 
  -7 -11   1        2.25       10.93     10.27 o 
  -6 -11   1       68.42       61.93     12.20 o 
  -5 -11   1        1.13        0.34      8.82 o 
  -4 -11   1        4.46        4.55      8.70 o 
  -3 -11   1       69.24       85.89     11.11 o 
  -2 -11   1      377.78      407.32     16.66 o 
  -1 -11   1      283.55      321.97     13.56 o 
   0 -11   1       14.27        9.82      7.34 o 
   1 -11   1      353.66      337.07     13.04 o 
   2 -11   1       54.17       63.71      8.62 o 
   3 -11   1        3.24        8.67      7.29 o 
   4 -11   1       21.49       13.76      8.35 o 
   5 -11   1      253.57      249.07     14.18 o 
   6 -11   1       98.11       84.44     11.14 o 
   7 -11   1        5.04       -3.11     10.53 o 
   8 -11   1        0.00        9.11     11.20 o 
   9 -11   1        1.01      -14.18      9.83 o 
  -9 -10   1       39.43       11.38     17.33 o 
  -8 -10   1       19.35       11.77      8.94 o 
  -7 -10   1        2.85       -3.86      8.12 o 
  -6 -10   1      104.45       96.72     11.84 o 
  -5 -10   1       15.85       15.53     10.89 o 
  -4 -10   1        3.93        5.18      8.69 o 
  -3 -10   1        1.30        7.55      7.78 o 
  -2 -10   1       11.85       -0.93      6.67 o 
  -1 -10   1       17.09       15.37      6.89 o 
   0 -10   1     1110.97     1107.72     23.36 o 
   1 -10   1      142.05      133.51     10.74 o 
   2 -10   1      588.22      546.19     15.22 o 
   3 -10   1       51.51       62.71      8.54 o 
   4 -10   1      226.02      206.01     15.51 o 
   5 -10   1       75.41       79.35     10.94 o 
   6 -10   1       76.60       65.66      9.70 o 
   7 -10   1       22.33       26.63      8.90 o 
   8 -10   1       10.83        4.60     10.08 o 
   9 -10   1       22.28       20.33      8.99 o 
  -9  -9   1       58.14       47.06     18.91 o 
  -8  -9   1        8.27       10.84      7.39 o 
  -7  -9   1        1.22        0.00      7.78 o 
  -6  -9   1      170.03      173.43     12.94 o 
  -5  -9   1        4.01       12.28      8.12 o 
  -4  -9   1      370.04      352.78     16.06 o 
  -3  -9   1      424.41      406.57     13.47 o 
  -2  -9   1      129.54      137.07      8.70 o 
  -1  -9   1      106.23      109.27      8.53 o 
   0  -9   1      366.88      399.43     13.58 o 
   1  -9   1      292.85      292.53     11.17 o 
   2  -9   1       27.17       28.79      6.64 o 
   3  -9   1      476.26      444.49     14.29 o 
   4  -9   1        7.77       -0.56      4.40 o 
   5  -9   1      347.72      359.56     17.95 o 
   6  -9   1       34.00       16.09     11.35 o 
   7  -9   1       18.01        7.94     11.94 o 
   8  -9   1       13.45        7.76     12.59 o 
   9  -9   1        3.39      -11.74      9.64 o 
  10  -9   1       12.69       13.31     13.60 o 
 -10  -8   1       19.32        3.48     14.72 o 
  -9  -8   1       12.35        4.23     10.36 o 
  -8  -8   1       97.97      123.16     14.64 o 
  -7  -8   1        0.03      -10.18      6.79 o 
  -6  -8   1       30.56       23.74     14.22 o 
  -5  -8   1        2.99       -3.75      7.35 o 
  -4  -8   1      137.88      138.27     11.01 o 
  -3  -8   1     1672.00     1588.68     26.41 o 
  -2  -8   1       65.01       62.75      6.95 o 
  -1  -8   1       24.85       33.33      6.06 o 
   0  -8   1        2.63       -3.21      5.06 o 
   1  -8   1       76.16       80.79      7.88 o 
   2  -8   1      280.44      282.76      9.23 o 
   3  -8   1        5.95       16.19      4.90 o 
   4  -8   1        0.18        3.01      4.94 o 
   5  -8   1      515.90      502.34     19.77 o 
   6  -8   1       28.98       20.58      7.22 o 
   7  -8   1        0.93       -5.90      7.22 o 
   8  -8   1      120.61      111.86     10.27 o 
   9  -8   1        2.39       -7.31      9.91 o 
  10  -8   1        1.48        1.54     11.25 o 
 -10  -7   1       53.40       54.60     15.57 o 
  -9  -7   1        0.21       11.76      9.80 o 
  -8  -7   1      150.10      160.83     15.45 o 
  -7  -7   1      238.35      268.80     15.52 o 
  -6  -7   1        1.76       -1.44      6.78 o 
  -5  -7   1       44.55       46.39      8.95 o 
  -4  -7   1       14.10       18.48     10.17 o 
  -3  -7   1        0.50       -2.74      6.06 o 
  -2  -7   1     1254.93     1264.69     20.07 o 
  -1  -7   1      315.77      299.72      9.44 o 
   0  -7   1      444.52      431.68     17.97 o 
   1  -7   1        8.06       -1.87      4.98 o 
   2  -7   1      102.42      122.89      5.86 o 
   3  -7   1      152.09      154.79      5.79 o 
   4  -7   1      105.06      117.72      8.43 o 
   5  -7   1        0.68       -5.06      5.48 o 
   6  -7   1       24.11       25.76      7.85 o 
   7  -7   1        7.07       -7.83      6.89 o 
   8  -7   1       40.56       43.99      6.99 o 
   9  -7   1        4.24       -7.07      9.83 o 
  10  -7   1        2.35       26.47     13.23 o 
  11  -7   1        0.27      -15.94     10.62 o 
 -11  -6   1       43.29       20.93     14.29 o 
 -10  -6   1        7.44        9.39     13.73 o 
  -9  -6   1       16.40        1.46      9.75 o 
  -8  -6   1      367.51      358.01     18.61 o 
  -7  -6   1       28.37       14.09      9.41 o 
  -6  -6   1        2.94       -3.49      5.42 o 
  -5  -6   1       46.24       47.78      6.72 o 
  -4  -6   1       10.03        2.66      4.51 o 
  -3  -6   1     1821.54     1883.20     23.76 o 
  -2  -6   1       18.48       13.38      5.83 o 
  -1  -6   1     1628.55     1702.53     26.30 o 
   0  -6   1      529.14      544.33     15.64 o 
   1  -6   1     1614.61     1733.90     20.32 o 
   2  -6   1     1998.72     2139.60     23.68 o 
   3  -6   1      410.32      422.21      7.86 o 
   4  -6   1      218.41      244.47     10.22 o 
   5  -6   1        0.10       -1.24      4.82 o 
   6  -6   1      269.21      277.79     13.21 o 
   7  -6   1        1.24       -4.21      7.32 o 
   8  -6   1      418.39      460.78     24.08 o 
   9  -6   1        9.56       22.63     12.02 o 
  10  -6   1      102.28      119.50     18.24 o 
  11  -6   1       35.72       24.01     15.15 o 
 -11  -5   1        0.29        7.85     13.15 o 
 -10  -5   1        0.07      -21.96     14.66 o 
  -9  -5   1       55.31       65.34     13.32 o 
  -8  -5   1       37.28       16.63      9.11 o 
  -7  -5   1       97.35      107.53     14.45 o 
  -6  -5   1       33.44       40.86      7.04 o 
  -5  -5   1        8.70       10.82      4.60 o 
  -4  -5   1        0.79        4.79      4.15 o 
  -3  -5   1      224.68      235.97      6.78 o 
  -2  -5   1       31.24       22.21      4.13 o 
  -1  -5   1       24.14       30.76      4.91 o 
   0  -5   1        0.13        0.76      3.53 o 
   1  -5   1       52.42       59.04      4.06 o 
   2  -5   1        1.59       -1.70      3.38 o 
   3  -5   1      141.78      147.53      6.48 o 
   4  -5   1      216.14      235.87     10.21 o 
   5  -5   1      124.60      137.93      7.16 o 
   6  -5   1      236.29      251.28     15.30 o 
   7  -5   1       21.16       11.81      7.60 o 
   8  -5   1       53.14       47.91     22.72 o 
   9  -5   1        0.14       -1.06     15.70 o 
  10  -5   1       12.98       11.60     18.85 o 
  11  -5   1       27.65       38.99     15.37 o 
 -11  -4   1        2.32      -22.21     14.81 o 
 -10  -4   1       30.20       13.53     15.73 o 
  -9  -4   1       79.90       98.53     19.62 o 
  -8  -4   1      343.28      399.04     28.91 o 
  -7  -4   1        1.75       -2.60      9.45 o 
  -6  -4   1        1.12        4.31      7.91 o 
  -5  -4   1       14.20       24.69      4.48 o 
  -4  -4   1        6.99       13.09      4.06 o 
  -3  -4   1        8.85        7.85      3.81 o 
  -2  -4   1     2824.21     2744.37     31.12 o 
  -1  -4   1     1997.43     2081.99     23.48 o 
   0  -4   1      256.98      284.78     10.21 o 
   1  -4   1     1225.44     1137.66     13.60 o 
   2  -4   1      222.01      228.06      7.90 o 
   3  -4   1      253.69      271.36      7.90 o 
   4  -4   1        2.63       14.35      5.17 o 
   5  -4   1      562.14      547.88     14.24 o 
   6  -4   1       17.93       23.98      5.33 o 
   7  -4   1      298.75      339.91     19.96 o 
   8  -4   1       14.73        7.17     11.43 o 
   9  -4   1        0.50        3.45     11.19 o 
  10  -4   1       68.96       67.44     22.99 o 
  11  -4   1       17.15       36.78     18.11 o 
 -11  -3   1       12.10       17.08     16.75 o 
 -10  -3   1       30.45       49.14     19.23 o 
  -9  -3   1        6.41        7.65     28.22 o 
  -8  -3   1      322.48      267.91     43.89 o 
  -7  -3   1       26.49       30.78      9.53 o 
  -6  -3   1       96.69      117.75     11.44 o 
  -5  -3   1        2.98        2.96      5.21 o 
  -4  -3   1      834.79      848.53     14.65 o 
  -3  -3   1      780.04      845.90     12.54 o 
  -2  -3   1        2.08        4.65      2.90 o 
  -1  -3   1     2792.03     2864.66     27.65 o 
   0  -3   1     4307.31     4407.32     41.97 o 
   1  -3   1      989.37      950.74     11.60 o 
   2  -3   1      191.83      174.85      6.25 o 
   3  -3   1       13.55        5.22      4.49 o 
   4  -3   1     2208.72     2219.62     28.32 o 
   5  -3   1      919.76     1031.46     14.99 o 
   6  -3   1      140.69      152.91      7.29 o 
   7  -3   1      411.63      423.71     19.94 o 
   8  -3   1      126.72      132.08     15.56 o 
   9  -3   1      170.94      168.97     17.72 o 
  10  -3   1       39.47       17.11     19.00 o 
  11  -3   1        1.79        3.68     15.37 o 
  12  -3   1        6.54      -10.80     15.94 o 
 -12  -2   1       56.80       40.32     19.38 o 
 -11  -2   1       39.17       30.92     12.58 o 
 -10  -2   1        0.60       -0.95     18.12 o 
  -9  -2   1       24.45       31.81     15.07 o 
  -8  -2   1        8.23        1.76     13.45 o 
  -7  -2   1      624.15      594.71     19.50 o 
  -6  -2   1      539.44      593.44     18.36 o 
  -5  -2   1      218.44      224.60     13.15 o 
  -4  -2   1     1117.82     1132.93     29.32 o 
  -3  -2   1      872.93      893.15     12.30 o 
  -2  -2   1     3591.53     3713.39     36.35 o 
  -1  -2   1      303.10      283.56      5.86 o 
   0  -2   1     1543.76     1609.59     18.79 o 
   1  -2   1        0.10        2.59      1.79 o 
   2  -2   1       14.95        7.78      4.11 o 
   3  -2   1     1080.66     1117.49     20.58 o 
   4  -2   1      255.19      293.30      7.65 o 
   5  -2   1      381.70      426.72      9.59 o 
   6  -2   1       41.67       41.43      6.63 o 
   7  -2   1        1.26      -11.18      9.46 o 
   8  -2   1      155.39      160.50     16.57 o 
   9  -2   1       59.55       74.37     14.13 o 
  10  -2   1       19.06        4.34     17.15 o 
  11  -2   1      107.10      110.78     30.98 o 
  12  -2   1       14.65       15.30     17.37 o 
 -12  -1   1       23.30        3.85     17.18 o 
 -11  -1   1        0.87        2.94     14.31 o 
 -10  -1   1      117.71       91.12     15.14 o 
  -9  -1   1      668.28      617.49     33.06 o 
  -8  -1   1      153.13      160.55     15.61 o 
  -7  -1   1      507.90      503.76     23.27 o 
  -6  -1   1      471.69      446.90     16.36 o 
  -5  -1   1       25.15       19.67      8.07 o 
  -4  -1   1       66.79       70.60      6.40 o 
  -3  -1   1      238.52      241.56     10.78 o 
  -2  -1   1    21486.79    21243.33    314.56 o 
  -1  -1   1     1955.52     1982.47     53.07 o 
   1  -1   1      895.20      818.67     17.84 o 
   2  -1   1     4433.59     4460.84     54.16 o 
   3  -1   1      494.40      435.08     11.83 o 
   4  -1   1      300.08      336.73      7.72 o 
   5  -1   1      787.26      756.74     28.01 o 
   6  -1   1       73.58       49.48      8.76 o 
   7  -1   1       12.57       17.62     10.65 o 
   8  -1   1      492.72      460.82     23.45 o 
   9  -1   1       43.97       34.68     14.66 o 
  10  -1   1        2.72        2.75     13.94 o 
  11  -1   1        5.16       -8.08     18.77 o 
  12  -1   1       27.07        4.40     21.34 o 
 -12   0   1       11.33       16.72     17.42 o 
 -11   0   1        3.11        1.21     15.57 o 
 -10   0   1       44.78       70.22     17.45 o 
  -9   0   1       17.18        3.56      9.50 o 
  -8   0   1     1236.32     1169.19     35.23 o 
  -7   0   1      511.64      495.93     19.31 o 
  -6   0   1        0.51        0.60      7.24 o 
  -5   0   1     3151.62     3138.94     50.57 o 
  -4   0   1       46.94       52.40     13.33 o 
  -3   0   1     1289.84     1418.97     34.19 o 
  -2   0   1     4587.16     4332.06     81.63 o 
  -1   0   1     3928.85     1329.28     38.06 o 
   1   0   1     2472.46     2373.00     43.42 o 
   2   0   1      446.85      496.88      7.60 o 
   3   0   1     2742.90     2690.59     31.93 o 
   4   0   1      286.10      303.01      9.51 o 
   5   0   1     1063.45     1127.51     24.08 o 
   6   0   1      762.54      762.99     33.67 o 
   7   0   1       87.97       66.93     17.34 o 
   8   0   1      284.41      263.72     18.51 o 
   9   0   1        9.03       14.23     14.79 o 
  10   0   1       35.60       41.85     16.74 o 
  11   0   1        7.07       46.92     18.04 o 
  12   0   1       16.77       16.36     17.77 o 
 -12   1   1        0.14        0.54     16.70 o 
 -11   1   1       11.27       38.76     20.99 o 
 -10   1   1        0.04      -13.22     13.45 o 
  -9   1   1        1.43       -6.90      8.51 o 
  -8   1   1      335.96      333.67     16.41 o 
  -7   1   1        5.01        5.43      5.23 o 
  -6   1   1       24.26       25.28      6.75 o 
  -5   1   1      148.21      161.14      8.74 o 
  -4   1   1       49.15       45.28      5.82 o 
  -3   1   1        9.61       10.54      4.41 o 
  -2   1   1     1115.42     1113.35     51.63 o 
  -1   1   1      618.88      628.03      9.95 o 
   1   1   1     1991.28     2021.96     21.62 o 
   2   1   1     7331.64     7095.42     71.32 o 
   3   1   1     1193.00     1093.66     15.73 o 
   4   1   1      333.00      300.54      8.08 o 
   5   1   1      521.50      563.50     15.86 o 
   6   1   1        3.61       10.63      9.33 o 
   7   1   1      737.66      717.53     24.90 o 
   8   1   1      746.23      726.64     35.19 o 
   9   1   1        2.86      -13.08     14.06 o 
  10   1   1        1.43       39.00     24.96 o 
  11   1   1       56.11       38.92     17.63 o 
  12   1   1       18.28       16.16     17.52 o 
 -12   2   1       36.73       33.39     18.40 o 
 -11   2   1        3.97      -18.83     12.55 o 
 -10   2   1        5.69        6.73     17.14 o 
  -9   2   1       23.20       11.79     12.06 o 
  -8   2   1      317.03      312.20     13.19 o 
  -7   2   1       35.28       51.63     10.47 o 
  -6   2   1        2.07        4.49      5.33 o 
  -5   2   1      661.87      735.01     14.69 o 
  -4   2   1       14.95       -0.06      4.10 o 
  -3   2   1       21.40       28.21      3.04 o 
  -2   2   1     1402.68     1332.04     17.86 o 
  -1   2   1      107.82      113.19      2.41 o 
   0   2   1      234.88      221.10      5.42 o 
   1   2   1      661.02      670.31      9.64 o 
   2   2   1     1288.80     1277.86     16.57 o 
   3   2   1       28.95       31.94      3.48 o 
   4   2   1       77.49       94.41      5.12 o 
   5   2   1      575.34      558.46     11.05 o 
   6   2   1      383.54      385.85     14.95 o 
   7   2   1       32.11       50.47     11.01 o 
   8   2   1      571.15      548.17     34.82 o 
   9   2   1       45.27       21.54     15.45 o 
  10   2   1      107.33      107.37     20.47 o 
  11   2   1       14.15       14.95     22.53 o 
 -12   3   1       18.32       -4.73     16.24 o 
 -11   3   1        1.47       -0.83     18.89 o 
 -10   3   1       29.44       28.72     13.15 o 
  -9   3   1       18.05        8.24     11.57 o 
  -8   3   1        7.99       12.81     13.64 o 
  -7   3   1      223.07      275.51     11.79 o 
  -6   3   1        2.53        5.24      8.86 o 
  -5   3   1      104.53      120.94     10.60 o 
  -4   3   1        5.41        6.86      3.78 o 
  -3   3   1      103.91      101.24      5.03 o 
  -2   3   1     1643.11     1576.29     16.33 o 
  -1   3   1      111.17      114.13      3.09 o 
   0   3   1      458.09      403.83      8.55 o 
   1   3   1     6805.16     6565.51     63.06 o 
   2   3   1     1005.35      998.66     14.03 o 
   3   3   1      301.73      330.94      9.17 o 
   4   3   1      206.10      199.85      7.82 o 
   5   3   1      497.55      529.65     11.58 o 
   6   3   1       36.70       48.02      5.54 o 
   7   3   1      106.58      131.71     14.11 o 
   8   3   1      138.10      164.17     20.52 o 
   9   3   1        0.01       16.75     28.69 o 
  10   3   1       10.98        0.22     30.37 o 
  11   3   1        1.33       12.08     16.95 o 
 -11   4   1        0.29       18.24     14.93 o 
 -10   4   1        0.00       -5.54     11.86 o 
  -9   4   1      105.21      112.59     18.41 o 
  -8   4   1      314.15      320.43     27.59 o 
  -7   4   1        2.63        2.38      9.17 o 
  -6   4   1      200.23      208.48     14.13 o 
  -5   4   1      109.35       95.88      6.07 o 
  -4   4   1      157.86      195.72      7.69 o 
  -3   4   1      867.80      931.57     12.65 o 
  -2   4   1      775.70      773.35     10.31 o 
  -1   4   1      205.88      207.78      6.60 o 
   0   4   1      632.83      631.09     10.93 o 
   1   4   1        3.38       -4.41      3.80 o 
   2   4   1      315.03      352.55      7.72 o 
   3   4   1      172.61      192.97      7.37 o 
   4   4   1        4.51       11.69      4.90 o 
   5   4   1       13.48        3.15      6.62 o 
   6   4   1       30.38       31.55      6.45 o 
   7   4   1      156.16      152.36     15.57 o 
   8   4   1        0.36      -23.72     17.50 o 
   9   4   1      198.37      180.90     29.15 o 
  10   4   1       28.76       46.53     18.14 o 
  11   4   1       33.11       58.10     20.00 o 
 -11   5   1       19.83       28.18     12.49 o 
 -10   5   1        0.26        2.44     10.11 o 
  -9   5   1      102.57      122.13     32.82 o 
  -8   5   1        5.84        0.03      8.88 o 
  -7   5   1       14.53        2.05      5.64 o 
  -6   5   1      174.97      167.61     10.98 o 
  -5   5   1      567.29      609.10     14.40 o 
  -4   5   1      227.60      228.26      6.81 o 
  -3   5   1       13.04       11.66      3.41 o 
  -2   5   1      557.60      573.65      9.10 o 
  -1   5   1      391.17      433.18     12.94 o 
   0   5   1     1753.31     1741.14     22.99 o 
   1   5   1      761.46      765.35     18.72 o 
   2   5   1       15.58        5.15      4.00 o 
   3   5   1      137.17      132.33      6.04 o 
   4   5   1      223.23      242.63     10.43 o 
   5   5   1       10.41        6.86      6.13 o 
   6   5   1        0.12        3.15      5.15 o 
   7   5   1        0.01       -3.12      5.93 o 
   8   5   1       53.69       56.20     13.60 o 
   9   5   1        4.70       10.69     21.18 o 
  10   5   1      106.20      104.25     21.77 o 
  11   5   1       30.60       46.49     19.36 o 
 -11   6   1        0.23       -5.06     13.55 o 
 -10   6   1        0.02        7.58     10.76 o 
  -9   6   1        6.61        3.48     10.06 o 
  -8   6   1      571.57      571.26     26.57 o 
  -7   6   1       33.55       21.17      8.43 o 
  -6   6   1      391.06      375.01     13.54 o 
  -5   6   1      290.50      294.37      9.92 o 
  -4   6   1      107.25      109.52      5.48 o 
  -3   6   1       40.35       42.79      4.69 o 
  -2   6   1      140.94      148.62      5.90 o 
  -1   6   1      799.45      806.88     18.72 o 
   0   6   1      956.15      898.35     23.69 o 
   1   6   1       30.81       29.46      5.06 o 
   2   6   1      425.01      447.13     10.95 o 
   3   6   1      692.86      714.47     12.30 o 
   4   6   1      976.43      984.29     19.74 o 
   5   6   1      279.72      282.96     11.60 o 
   6   6   1      136.43      131.23     10.08 o 
   7   6   1        3.96       12.61      5.70 o 
   8   6   1       76.29       73.23     12.68 o 
   9   6   1        0.00        0.21     13.62 o 
  10   6   1       53.31       99.69     31.10 o 
 -11   7   1        2.95        1.51     13.71 o 
 -10   7   1        0.26      -12.31     12.16 o 
  -9   7   1      162.63      158.90     25.75 o 
  -8   7   1        6.00       11.11      9.95 o 
  -7   7   1      405.15      434.92     13.78 o 
  -6   7   1        4.44        5.56      7.27 o 
  -5   7   1       38.21       46.10      7.09 o 
  -4   7   1       13.78       11.18      5.24 o 
  -3   7   1       11.89       11.62      4.57 o 
  -2   7   1      250.20      249.47      8.98 o 
  -1   7   1       46.13       57.07      7.59 o 
   0   7   1      364.40      344.43     10.59 o 
   1   7   1       72.56       80.63      6.70 o 
   2   7   1      129.35      151.29      8.80 o 
   3   7   1      494.05      508.37     14.98 o 
   4   7   1       10.61        7.18      6.40 o 
   5   7   1       42.40       35.87      7.64 o 
   6   7   1       95.36      106.17      9.75 o 
   7   7   1       13.78       12.43      9.93 o 
   8   7   1      149.69      148.51     14.59 o 
   9   7   1      240.72      250.83     21.19 o 
  10   7   1        0.30       -0.42     12.58 o 
 -10   8   1        0.02       17.89     19.95 o 
  -9   8   1        3.16       -4.02     22.39 o 
  -8   8   1       41.64       55.92     28.59 o 
  -7   8   1      384.39      407.88     21.31 o 
  -6   8   1      751.01      678.67     19.82 o 
  -5   8   1       35.77       33.62      7.80 o 
  -4   8   1        6.30        6.25      6.56 o 
  -3   8   1       49.61       34.58      6.59 o 
  -2   8   1       79.63       88.76      7.39 o 
  -1   8   1      270.00      267.35     12.58 o 
   0   8   1      132.57      115.18      9.48 o 
   1   8   1        9.17        8.48      6.00 o 
   2   8   1      459.30      442.98     12.70 o 
   3   8   1      241.60      269.03     12.96 o 
   4   8   1       67.92       62.03     10.56 o 
   5   8   1       25.69       22.09      8.21 o 
   6   8   1       12.37       20.89      8.04 o 
   7   8   1       57.35       40.32      8.67 o 
   8   8   1       64.69       71.18      9.42 o 
   9   8   1       26.91       22.76     23.85 o 
  10   8   1        5.28       16.77     14.17 o 
 -10   9   1       71.47       55.97     22.31 o 
  -9   9   1       13.55       14.99     22.98 o 
  -8   9   1       47.44       49.53      9.62 o 
  -7   9   1       70.30       51.31     10.98 o 
  -6   9   1       10.04        7.88      8.43 o 
  -5   9   1       75.17       83.18     11.59 o 
  -4   9   1      320.11      348.35     13.41 o 
  -3   9   1       85.11       84.22      8.49 o 
  -2   9   1      218.77      230.99     10.37 o 
  -1   9   1      232.01      245.43     11.16 o 
   0   9   1      551.57      548.37     16.71 o 
   1   9   1      879.34      884.67     18.42 o 
   2   9   1      178.70      191.46     13.22 o 
   3   9   1        9.34        3.41      7.94 o 
   4   9   1       83.30       89.06     10.18 o 
   5   9   1       22.36       33.53      8.92 o 
   6   9   1       55.34       55.12     10.36 o 
   7   9   1       30.80       39.51     12.91 o 
   8   9   1       90.23       77.19     10.11 o 
   9   9   1        2.64       -2.80     12.18 o 
  -9  10   1        7.81        0.36     35.90 o 
  -8  10   1       41.63       20.28     24.99 o 
  -7  10   1        0.25       -9.54      9.42 o 
  -6  10   1       40.30       42.63     11.32 o 
  -5  10   1      170.49      188.89     15.28 o 
  -4  10   1        4.17       12.93      7.69 o 
  -3  10   1      116.84       96.21      9.21 o 
  -2  10   1        0.36        3.32      6.81 o 
  -1  10   1       16.51        7.47      6.79 o 
   0  10   1      127.97      119.72      8.87 o 
   1  10   1      316.22      339.44     12.69 o 
   2  10   1       47.61       60.86      9.38 o 
   3  10   1       61.18       58.04      9.75 o 
   4  10   1      327.93      331.43     19.18 o 
   5  10   1       53.95       71.46     10.51 o 
   6  10   1        0.36       -8.79      8.26 o 
   7  10   1       76.20       63.63     10.98 o 
   8  10   1       11.64       24.26      9.91 o 
  -9  11   1        6.53       23.85     19.53 o 
  -8  11   1        4.35       -5.38     13.82 o 
  -7  11   1       54.52       49.09     11.83 o 
  -6  11   1       97.16       84.87     16.18 o 
  -5  11   1       30.11       11.83     12.77 o 
  -4  11   1       29.04       18.84     10.78 o 
  -3  11   1       39.63       48.89      8.50 o 
  -2  11   1        9.61       15.79      7.59 o 
  -1  11   1        0.94       -2.28      6.49 o 
   0  11   1       24.76       16.87      7.02 o 
   1  11   1        4.13       -0.12      6.90 o 
   2  11   1      260.66      269.71     14.41 o 
   3  11   1       94.48      101.31     11.28 o 
   4  11   1       72.99       74.30     10.94 o 
   5  11   1       14.72       26.32      9.42 o 
   6  11   1        1.44       -1.50      9.17 o 
   7  11   1        2.64       11.79      9.24 o 
   8  11   1        0.06       -7.71      9.25 o 
  -8  12   1       27.11       45.11     23.07 o 
  -7  12   1        6.42        2.95     13.03 o 
  -6  12   1       39.67       45.09     12.67 o 
  -5  12   1        0.73       20.55     12.58 o 
  -4  12   1       53.52       58.16     12.79 o 
  -3  12   1        1.00       11.27     11.10 o 
  -2  12   1       13.34       10.69      8.05 o 
  -1  12   1       27.85       50.53      9.03 o 
   0  12   1       41.23       41.32      8.12 o 
   1  12   1      345.33      320.31     16.18 o 
   2  12   1       51.34       83.35     15.90 o 
   3  12   1        1.57       -8.86      8.12 o 
   4  12   1       22.69       14.72     16.47 o 
   5  12   1        8.70       10.80     10.24 o 
   6  12   1        1.65       -0.63      9.93 o 
   7  12   1        0.02        8.71     10.68 o 
  -7  13   1        7.20       14.98     11.98 o 
  -6  13   1      387.00      473.25     25.78 o 
  -5  13   1        0.23        4.39     11.62 o 
  -4  13   1        3.09       -1.56     10.90 o 
  -3  13   1       49.17       61.11     13.10 o 
  -2  13   1        2.31       -4.37     10.00 o 
  -1  13   1       13.96       20.22     10.30 o 
   0  13   1        1.11       -4.69      7.44 o 
   1  13   1        3.12       -1.57     11.66 o 
   2  13   1       38.02       38.78     10.99 o 
   3  13   1      197.21      206.40     16.73 o 
   4  13   1        2.48       10.38     10.39 o 
   5  13   1        0.23        3.97     10.51 o 
   6  13   1        9.94       14.45     11.63 o 
  -5  14   1        0.11       18.57     12.73 o 
  -4  14   1       50.31       79.95     15.51 o 
  -3  14   1        0.21       -7.09     22.10 o 
  -2  14   1        4.99       -0.17     11.50 o 
  -1  14   1        1.64       17.48     10.18 o 
   0  14   1        0.03       -4.31     12.38 o 
   1  14   1       43.66       71.35     15.79 o 
   2  14   1        8.86       29.29     11.84 o 
   3  14   1       68.57       88.43     14.36 o 
   4  14   1        3.67       13.26     11.55 o 
  -3  15   1       10.69       18.21     13.50 o 
  -2  15   1       46.73       68.43     15.30 o 
  -1  15   1       11.24       -4.17     16.31 o 
   0  15   1        7.08      -16.18     15.85 o 
   1  15   1       42.17       29.26     26.22 o 
   2  15   1       34.37       60.13     16.78 o 
  -3 -15   2        0.83       -0.95     12.99 o 
  -2 -15   2       19.73       37.49     19.13 o 
  -1 -15   2        0.18        2.59     12.89 o 
   0 -15   2       22.79       34.22     19.08 o 
   1 -15   2        4.02       17.00     11.15 o 
   2 -15   2        5.47       -0.03     12.12 o 
   3 -15   2       12.66       40.00     13.69 o 
   4 -15   2       28.00       33.44     13.42 o 
  -5 -14   2       11.19       15.05     13.93 o 
  -4 -14   2       83.09      110.03     18.20 o 
  -3 -14   2       24.08       21.36     14.28 o 
  -2 -14   2        0.73        0.02     12.02 o 
  -1 -14   2       12.70       12.36     10.69 o 
   0 -14   2       20.78       16.30     13.55 o 
   1 -14   2        0.46       -4.01      9.06 o 
   2 -14   2        5.04        0.76      9.26 o 
   3 -14   2        0.01       13.08      9.14 o 
   4 -14   2       19.60        8.82     11.40 o 
   5 -14   2      103.20      150.07     17.05 o 
   6 -14   2       55.78       64.10     15.91 o 
  -6 -13   2       61.56       52.83     14.79 o 
  -5 -13   2        5.58        1.32     12.15 o 
  -4 -13   2       14.57       17.92     12.65 o 
  -3 -13   2       32.90       32.89     13.29 o 
  -2 -13   2       26.83       23.08     10.20 o 
  -1 -13   2        0.51       -1.55      8.57 o 
   0 -13   2        5.50        9.46      8.10 o 
   1 -13   2       35.62       37.17     11.54 o 
   2 -13   2        5.81        5.62     11.59 o 
   3 -13   2        1.12       -4.36     12.14 o 
   4 -13   2       70.01       46.78      9.53 o 
   5 -13   2        1.29        1.56     10.39 o 
   6 -13   2       14.23       31.63     14.68 o 
   7 -13   2        1.37        1.94     12.31 o 
  -7 -12   2        9.37        0.51     11.38 o 
  -6 -12   2        0.09       -7.78     13.60 o 
  -5 -12   2       32.89       39.82     13.22 o 
  -4 -12   2        1.99      -12.42      9.71 o 
  -3 -12   2      347.09      325.26     17.64 o 
  -2 -12   2       33.35       32.27     10.05 o 
  -1 -12   2      226.87      226.67     13.36 o 
   0 -12   2        0.85       -1.95      6.90 o 
   1 -12   2       51.30       36.43      8.06 o 
   2 -12   2        5.22       -1.76      7.70 o 
   3 -12   2       27.31       22.69      9.21 o 
   4 -12   2        0.07        2.93      7.94 o 
   5 -12   2        6.55       21.46     15.39 o 
   6 -12   2       79.86       94.67     14.13 o 
   7 -12   2        2.27       25.06     12.47 o 
   8 -12   2       17.00       19.64     24.10 o 
  -8 -11   2        0.00       16.10      9.85 o 
  -7 -11   2       13.31       16.14     10.27 o 
  -6 -11   2       13.62        5.88     10.50 o 
  -5 -11   2       19.67       10.22      9.64 o 
  -4 -11   2      173.10      175.77     13.72 o 
  -3 -11   2       25.73       16.19      8.71 o 
  -2 -11   2      176.75      188.33     11.76 o 
  -1 -11   2      215.22      193.58     11.43 o 
   0 -11   2      418.25      391.06     15.48 o 
   1 -11   2       87.13       99.12     11.13 o 
   2 -11   2       20.40       11.91     10.30 o 
   3 -11   2        6.20        6.25     10.89 o 
   4 -11   2        4.37        5.99      7.90 o 
   5 -11   2       40.52       35.37      9.30 o 
   6 -11   2      208.36      211.37     13.93 o 
   7 -11   2       24.89       26.71     10.48 o 
   8 -11   2        3.75      -13.64      9.65 o 
   9 -11   2       10.17       14.38     11.49 o 
  -9 -10   2       10.21       11.95     19.76 o 
  -8 -10   2        2.02        1.01      7.35 o 
  -7 -10   2        0.01        5.09      9.10 o 
  -6 -10   2       22.22       18.32     11.20 o 
  -5 -10   2      259.99      267.80     17.23 o 
  -4 -10   2       44.10       51.53      9.57 o 
  -3 -10   2       86.86      104.79     10.90 o 
  -2 -10   2       70.24       61.82      8.63 o 
  -1 -10   2      265.12      261.15     11.35 o 
   0 -10   2       36.18       43.58      9.16 o 
   1 -10   2        1.95        5.16      8.73 o 
   2 -10   2      229.14      207.29     10.33 o 
   3 -10   2       71.43       55.83      7.82 o 
   4 -10   2       58.85       48.72      8.95 o 
   5 -10   2       25.75       34.52      8.88 o 
   6 -10   2       30.82       39.94     14.29 o 
   7 -10   2        2.68       -0.50      8.82 o 
   8 -10   2        5.69        9.14      9.64 o 
   9 -10   2        1.30       -7.03      8.69 o 
  -9  -9   2        4.90       -0.87     14.99 o 
  -8  -9   2        1.13      -18.32     12.48 o 
  -7  -9   2        5.26       -9.63      7.25 o 
  -6  -9   2       51.77       56.69      9.79 o 
  -5  -9   2      115.62      112.59     19.58 o 
  -4  -9   2     2341.95     2177.60     41.63 o 
  -3  -9   2       65.52       59.21      8.17 o 
  -2  -9   2       13.76       12.06      6.40 o 
  -1  -9   2        1.11        8.82      5.94 o 
   0  -9   2       21.44       13.31      6.15 o 
   1  -9   2       55.29       56.21      7.21 o 
   2  -9   2       50.78       40.79      6.01 o 
   3  -9   2       55.26       53.14      6.48 o 
   4  -9   2      232.02      248.10     11.32 o 
   5  -9   2      507.76      480.32     17.41 o 
   6  -9   2      231.01      198.69     12.75 o 
   7  -9   2        1.75        3.89      7.65 o 
   8  -9   2        0.87       -9.22      7.56 o 
   9  -9   2        0.09       -6.19      6.73 o 
  10  -9   2        3.58      -10.56     12.78 o 
 -10  -8   2        4.22       27.86     23.28 o 
  -9  -8   2       26.30        9.94     15.22 o 
  -8  -8   2        2.76       10.65     11.61 o 
  -7  -8   2       51.77       46.91      8.23 o 
  -6  -8   2        0.01       -9.09      6.87 o 
  -5  -8   2       73.79       79.85      9.75 o 
  -4  -8   2      290.47      291.27     12.00 o 
  -3  -8   2      738.07      691.22     16.96 o 
  -2  -8   2       98.67       89.87      7.64 o 
  -1  -8   2       12.12       21.50      5.83 o 
   0  -8   2       66.12       55.49      7.33 o 
   1  -8   2      429.46      426.29     12.03 o 
   2  -8   2      154.98      173.46      7.69 o 
   3  -8   2       59.95       54.76      5.97 o 
   4  -8   2       69.09       71.31      6.83 o 
   5  -8   2      121.52      112.26      9.36 o 
   6  -8   2        4.24        1.98      6.93 o 
   7  -8   2        0.12        7.80      7.76 o 
   8  -8   2        0.99       -2.95      9.69 o 
   9  -8   2        0.01        5.89     10.14 o 
  10  -8   2        9.95       10.56     11.50 o 
 -10  -7   2        3.40       31.84     16.31 o 
  -9  -7   2        4.13        9.62     11.14 o 
  -8  -7   2      277.68      284.86     17.79 o 
  -7  -7   2      130.63      117.87     12.99 o 
  -6  -7   2      102.85       99.78      9.51 o 
  -5  -7   2      158.19      156.91     10.94 o 
  -4  -7   2        4.98        2.02      5.66 o 
  -3  -7   2        2.37       -2.94      4.67 o 
  -2  -7   2      356.33      324.53     15.23 o 
  -1  -7   2      399.45      415.78     11.01 o 
   0  -7   2       48.88       42.49      5.72 o 
   1  -7   2       44.79       37.97      4.88 o 
   2  -7   2       20.95       14.72      4.22 o 
   3  -7   2        1.13       -2.00      3.67 o 
   4  -7   2       36.70       37.32      5.30 o 
   5  -7   2      144.66      146.99      9.44 o 
   6  -7   2      148.35      144.40     11.32 o 
   7  -7   2       68.84       52.99      8.96 o 
   8  -7   2      138.19      143.94     14.22 o 
   9  -7   2       10.15        7.37      9.95 o 
  10  -7   2       22.82       10.44     11.28 o 
  11  -7   2        4.72        2.01     11.96 o 
 -11  -6   2        0.90       -8.45     21.32 o 
 -10  -6   2       10.09       10.82     12.72 o 
  -9  -6   2       55.34       53.88     12.15 o 
  -8  -6   2      334.10      328.60     23.62 o 
  -7  -6   2        9.09       13.42      9.27 o 
  -6  -6   2      168.16      168.31      7.92 o 
  -5  -6   2      257.21      252.22      8.91 o 
  -4  -6   2       11.58       10.57      5.08 o 
  -3  -6   2      718.47      711.86     13.37 o 
  -2  -6   2      133.31      125.08      6.68 o 
  -1  -6   2     1784.27     1743.12     35.25 o 
   0  -6   2      213.58      216.79      7.96 o 
   1  -6   2     1132.92     1202.72     15.80 o 
   2  -6   2      552.14      591.20     10.20 o 
   3  -6   2       39.02       48.04      3.95 o 
   4  -6   2      247.42      257.83      8.40 o 
   5  -6   2      308.77      317.31     11.69 o 
   6  -6   2       32.13       37.76      9.26 o 
   7  -6   2       20.27       35.58      9.00 o 
   8  -6   2       62.10       80.07      8.40 o 
   9  -6   2       37.30       45.23     13.72 o 
  10  -6   2        5.23       12.42     19.59 o 
  11  -6   2        6.65      -12.75     13.72 o 
 -11  -5   2        6.71        9.64     15.35 o 
 -10  -5   2      116.75       99.63     16.15 o 
  -9  -5   2      136.50      137.23     16.43 o 
  -8  -5   2       55.24       57.22     11.03 o 
  -7  -5   2       97.35      116.39     12.18 o 
  -6  -5   2       15.51        2.61      6.93 o 
  -5  -5   2        9.21        3.11      4.20 o 
  -4  -5   2       93.23       98.45      6.39 o 
  -3  -5   2      927.41      985.42     15.25 o 
  -2  -5   2      214.90      206.45      6.92 o 
  -1  -5   2        4.01        3.81      3.76 o 
   0  -5   2      912.57      968.88     12.98 o 
   1  -5   2     5615.99     5632.44     51.84 o 
   2  -5   2       39.41       40.01      3.82 o 
   3  -5   2     4312.95     4462.25     44.56 o 
   4  -5   2      299.22      318.93     11.35 o 
   5  -5   2       17.58        7.19      6.43 o 
   6  -5   2       93.63       98.76      8.94 o 
   7  -5   2       15.42       14.90      6.56 o 
   8  -5   2        0.78       11.83     11.79 o 
   9  -5   2        0.73        2.89     11.71 o 
  10  -5   2       25.06       22.29     18.45 o 
  11  -5   2        0.03       -2.29     13.24 o 
 -11  -4   2        0.24        2.08     12.94 o 
 -10  -4   2        3.82        7.16     12.05 o 
  -9  -4   2       24.76       27.97     14.99 o 
  -8  -4   2        8.53        8.43      8.31 o 
  -7  -4   2      326.52      313.09     18.87 o 
  -6  -4   2      216.83      241.70     11.89 o 
  -5  -4   2       17.87       14.76      6.34 o 
  -4  -4   2     2487.60     2642.36     30.98 o 
  -3  -4   2        0.67       -0.34      3.55 o 
  -2  -4   2      114.21      121.93      5.23 o 
  -1  -4   2     2155.19     2208.91     28.12 o 
   0  -4   2     2071.56     2036.42     22.24 o 
   1  -4   2       86.47       83.76      6.28 o 
   2  -4   2       32.53       36.72      3.82 o 
   3  -4   2      184.00      169.95      8.27 o 
   4  -4   2      248.14      247.67      9.80 o 
   5  -4   2     4277.69     4117.76     55.72 o 
   6  -4   2      140.18      154.00      9.03 o 
   7  -4   2      463.21      454.59     15.15 o 
   8  -4   2      385.77      397.58     22.32 o 
   9  -4   2       80.27       66.50     14.49 o 
  10  -4   2       16.86        1.35     11.73 o 
  11  -4   2       33.37       41.99     17.79 o 
 -11  -3   2        0.29        6.25     12.44 o 
 -10  -3   2       14.32       -7.20     14.11 o 
  -9  -3   2        5.20       23.01     22.11 o 
  -8  -3   2      284.19      265.89     47.66 o 
  -7  -3   2      149.31      168.05     14.47 o 
  -6  -3   2      109.11      118.55     10.49 o 
  -5  -3   2      919.15      924.18     21.56 o 
  -4  -3   2      573.70      638.78     14.62 o 
  -3  -3   2      290.05      308.44      7.02 o 
  -2  -3   2      140.08      125.49      4.77 o 
  -1  -3   2      699.75      656.96     11.38 o 
   0  -3   2     5811.81     5857.28     58.80 o 
   1  -3   2      451.74      502.57      9.04 o 
   2  -3   2      948.32      938.54     15.19 o 
   3  -3   2      104.74      100.84      7.07 o 
   4  -3   2      775.35      777.01     18.50 o 
   5  -3   2      251.14      275.86      9.46 o 
   6  -3   2      173.01      190.63      6.83 o 
   7  -3   2       37.83       32.95     11.74 o 
   8  -3   2       70.45       43.68     12.77 o 
   9  -3   2      678.57      655.29     28.68 o 
  10  -3   2        0.53       21.31     13.01 o 
  11  -3   2        1.19      -13.84     14.75 o 
  12  -3   2       10.53       26.09     17.93 o 
 -12  -2   2        0.27      -10.53     16.42 o 
 -11  -2   2       71.21       78.76     15.76 o 
 -10  -2   2       56.43       44.38     13.50 o 
  -9  -2   2       15.05        9.12     20.81 o 
  -8  -2   2        0.02       -8.33      9.00 o 
  -7  -2   2      326.68      350.40     19.13 o 
  -6  -2   2      686.03      729.55     23.57 o 
  -5  -2   2     1803.44     1913.53     34.31 o 
  -4  -2   2     3021.66     3330.99     50.81 o 
  -3  -2   2        0.16       -6.67      4.45 o 
  -2  -2   2     2918.64     3004.85     31.71 o 
  -1  -2   2      100.05      104.64      5.32 o 
   0  -2   2     1261.17     1182.78     18.11 o 
   1  -2   2     1225.05     1256.10     17.28 o 
   2  -2   2      196.37      192.79     10.88 o 
   3  -2   2      157.74      142.69      5.66 o 
   4  -2   2      261.45      241.27      8.42 o 
   5  -2   2        0.73       -3.31      4.10 o 
   6  -2   2       59.30       62.29      5.19 o 
   7  -2   2        4.57       12.34     10.52 o 
   8  -2   2       93.43       98.50     18.13 o 
   9  -2   2        1.53       -6.25     11.33 o 
  10  -2   2        7.77       -0.33     14.25 o 
  11  -2   2       11.23      -16.76     14.02 o 
  12  -2   2        1.15       -2.20     39.78 o 
 -12  -1   2        2.41        4.50     16.70 o 
 -11  -1   2      124.05      139.73     22.18 o 
 -10  -1   2       30.61        5.83     14.01 o 
  -9  -1   2        0.64       14.88      8.55 o 
  -8  -1   2      938.31      942.84     27.28 o 
  -7  -1   2      536.41      535.39     19.58 o 
  -6  -1   2      187.80      177.14     19.49 o 
  -5  -1   2        6.18        9.96      7.72 o 
  -4  -1   2      932.81      954.76     23.19 o 
  -3  -1   2      335.66      284.62     11.71 o 
  -2  -1   2    23033.93    22899.71    289.39 o 
  -1  -1   2      210.44      170.92     11.48 o 
   0  -1   2     1309.67     1348.87     28.38 o 
   1  -1   2       86.09      127.19      5.58 o 
   2  -1   2        3.68        0.90      3.18 o 
   3  -1   2      105.96      111.05      4.58 o 
   4  -1   2       38.65       34.74      4.42 o 
   5  -1   2       12.93        6.08      4.15 o 
   6  -1   2      198.60      213.54     12.25 o 
   7  -1   2       21.35       26.84     10.68 o 
   8  -1   2       19.80        6.60     11.77 o 
   9  -1   2        6.56       -4.36     15.87 o 
  10  -1   2       25.88        2.35     14.45 o 
  11  -1   2       14.94       35.16     22.13 o 
  12  -1   2       59.55      109.79     23.54 o 
 -12   0   2        0.86       -9.46     15.45 o 
 -11   0   2       15.66      -19.97     13.31 o 
 -10   0   2       25.34       42.71     16.64 o 
  -9   0   2      168.56      163.93     14.02 o 
  -8   0   2     1538.23     1464.41     30.02 o 
  -7   0   2        3.36       10.11      7.50 o 
  -6   0   2      169.94      207.94     17.01 o 
  -5   0   2     1255.10     1270.35     36.04 o 
  -4   0   2        0.91       -2.37      4.84 o 
  -3   0   2     4926.20     4933.46     79.67 o 
  -2   0   2     3326.03     3564.73     57.52 o 
  -1   0   2      437.72      427.64      9.14 o 
   1   0   2     4579.70     4580.20     69.30 o 
   2   0   2    40153.31    38882.16    374.95 o 
   3   0   2      153.98      125.48      5.08 o 
   4   0   2      180.40      176.02      6.51 o 
   5   0   2      833.94      807.38     15.89 o 
   6   0   2       10.10       12.22      9.41 o 
   7   0   2       10.54       -3.18      9.92 o 
   8   0   2      207.95      186.28     20.59 o 
   9   0   2      280.32      272.67     25.15 o 
  10   0   2        2.19       -2.05     14.06 o 
  11   0   2        5.47      -21.40     15.43 o 
  12   0   2        0.14      -23.32     15.55 o 
 -12   1   2        8.44       -2.45     16.01 o 
 -11   1   2       44.25       30.45     16.59 o 
 -10   1   2        8.10       12.62     12.48 o 
  -9   1   2       22.27       15.10      9.56 o 
  -8   1   2      903.78      873.60     31.82 o 
  -7   1   2      224.74      249.65     12.40 o 
  -6   1   2       62.47       63.90      7.86 o 
  -5   1   2      578.93      544.57     19.14 o 
  -4   1   2        5.37        1.08      3.56 o 
  -3   1   2     2395.61     2449.59     37.02 o 
  -2   1   2     1456.66     1358.01     22.22 o 
  -1   1   2     2339.60     2326.65     23.75 o 
   0   1   2     1174.82     1274.80     15.10 o 
   1   1   2     1523.46     1504.65     15.79 o 
   2   1   2      211.83      231.63      5.51 o 
   3   1   2       42.92       55.72      4.33 o 
   4   1   2     1931.75     1960.97     26.01 o 
   5   1   2      769.05      735.89     13.33 o 
   6   1   2     1902.42     1826.36     25.06 o 
   7   1   2        0.52        4.78     10.65 o 
   8   1   2      219.10      179.31     20.44 o 
   9   1   2       20.71       34.30     22.49 o 
  10   1   2       35.11       21.33     16.02 o 
  11   1   2        2.56      -16.60     15.29 o 
  12   1   2       28.04       -5.85     29.94 o 
 -12   2   2        8.39       21.72     18.18 o 
 -11   2   2       17.21       18.07     17.15 o 
 -10   2   2        0.55       -7.37     11.58 o 
  -9   2   2      206.91      201.50     18.10 o 
  -8   2   2      410.65      390.84     22.34 o 
  -7   2   2       45.44       50.30      7.36 o 
  -6   2   2      190.31      221.84     11.11 o 
  -5   2   2      113.89      103.81      7.50 o 
  -4   2   2       36.13       38.89      5.05 o 
  -3   2   2      201.80      198.28      7.54 o 
  -2   2   2      815.40      795.37     13.36 o 
  -1   2   2     1033.09     1127.68     11.63 o 
   0   2   2     8328.10     8713.95     79.22 o 
   1   2   2     1772.31     1693.96     19.91 o 
   2   2   2       64.27       78.72      4.97 o 
   3   2   2        1.54        3.05      3.37 o 
   4   2   2      137.15      172.69      6.46 o 
   5   2   2       11.05       17.16      4.88 o 
   6   2   2        1.54        1.80      4.77 o 
   7   2   2      123.55      110.04     12.67 o 
   8   2   2      707.98      667.60     48.14 o 
   9   2   2        4.69      -10.58     13.15 o 
  10   2   2      223.19      261.56     27.21 o 
  11   2   2        9.50       -2.49     20.04 o 
 -12   3   2       21.16       11.30     17.95 o 
 -11   3   2        8.43        3.10     14.12 o 
 -10   3   2       87.33       85.47     15.29 o 
  -9   3   2        2.02      -15.16     10.11 o 
  -8   3   2       71.50       77.65     12.95 o 
  -7   3   2      118.89      118.37     10.30 o 
  -6   3   2       31.67       27.37      5.13 o 
  -5   3   2      846.54      864.02     19.10 o 
  -4   3   2        5.22        0.82      3.25 o 
  -3   3   2      248.38      224.68      6.90 o 
  -2   3   2      180.87      176.36      4.34 o 
  -1   3   2     1141.87     1101.47     11.62 o 
   0   3   2     3949.68     3891.91     38.97 o 
   1   3   2      446.06      478.59      8.15 o 
   2   3   2       25.94       26.31      4.35 o 
   3   3   2      361.90      381.25     10.45 o 
   4   3   2      713.25      710.82     14.49 o 
   5   3   2        1.73        5.22      5.20 o 
   6   3   2       19.69       13.66      6.09 o 
   7   3   2       76.65       71.08      6.28 o 
   8   3   2      114.86      159.89     22.21 o 
   9   3   2        8.15       -8.44     21.60 o 
  10   3   2       23.68       -1.88     15.27 o 
  11   3   2        4.52      -10.32     14.93 o 
 -11   4   2        2.53       -0.49     10.98 o 
 -10   4   2       18.48       32.24     13.78 o 
  -9   4   2        0.88        3.07     11.47 o 
  -8   4   2        2.97       -0.03      6.53 o 
  -7   4   2        8.71        1.66      7.07 o 
  -6   4   2       73.21       79.30      8.34 o 
  -5   4   2      285.22      322.27     11.45 o 
  -4   4   2      809.71      876.31     14.98 o 
  -3   4   2      307.29      339.37      7.27 o 
  -2   4   2        1.67        0.28      2.52 o 
  -1   4   2      146.08      123.50      4.27 o 
   0   4   2       45.16       40.33      3.85 o 
   1   4   2     1129.77     1093.17     17.35 o 
   2   4   2       61.19       60.67      4.71 o 
   3   4   2       10.35        9.22      4.55 o 
   4   4   2       47.24       54.02      8.46 o 
   5   4   2       10.95       12.55      7.99 o 
   6   4   2       48.91       62.25      7.28 o 
   7   4   2       39.56       45.21      7.07 o 
   8   4   2       23.39       38.16     16.27 o 
   9   4   2       70.64       77.90     46.58 o 
  10   4   2        2.08      -20.61     13.74 o 
  11   4   2       15.73       28.76     17.61 o 
 -11   5   2        0.22      -11.27     12.57 o 
 -10   5   2       79.41       37.71     20.73 o 
  -9   5   2       76.37       51.46     11.29 o 
  -8   5   2      269.90      273.41     14.42 o 
  -7   5   2      205.60      194.21     13.79 o 
  -6   5   2      687.39      708.00     21.57 o 
  -5   5   2      579.10      601.22     14.34 o 
  -4   5   2      388.76      445.17     12.12 o 
  -3   5   2      112.94      113.79      5.71 o 
  -2   5   2       52.23       40.71      3.86 o 
  -1   5   2       12.59       13.32      5.99 o 
   0   5   2      598.33      669.56     12.65 o 
   1   5   2     1337.38     1380.19     22.05 o 
   2   5   2       30.96       28.25      6.27 o 
   3   5   2      335.00      376.40      9.98 o 
   4   5   2        0.03       -1.00      4.99 o 
   5   5   2        5.85        0.58      4.82 o 
   6   5   2       27.87       28.73      8.54 o 
   7   5   2        5.77       16.77      9.73 o 
   8   5   2        2.51       -5.93      6.42 o 
   9   5   2        4.78       10.54     26.89 o 
  10   5   2        9.04       20.15     17.66 o 
  11   5   2       89.26       97.86     35.69 o 
 -11   6   2        0.32      -17.94     11.96 o 
 -10   6   2       57.06       41.41     14.59 o 
  -9   6   2       68.49       39.55     11.24 o 
  -8   6   2        0.01       -1.56      8.07 o 
  -7   6   2       26.22       30.34      9.08 o 
  -6   6   2       16.00       15.51      6.10 o 
  -5   6   2        9.22        7.25      6.47 o 
  -4   6   2       72.95       80.99      5.51 o 
  -3   6   2      259.68      270.51      7.32 o 
  -2   6   2      462.50      475.94      8.81 o 
  -1   6   2      119.43      126.02      6.62 o 
   0   6   2      283.66      290.61      9.18 o 
   1   6   2      368.29      377.63     11.84 o 
   2   6   2     1092.88     1123.15     19.19 o 
   3   6   2        2.81        3.25      4.01 o 
   4   6   2      135.77      133.72      8.88 o 
   5   6   2       51.75       82.45      8.45 o 
   6   6   2       71.92       62.37     10.01 o 
   7   6   2      100.17      117.70     11.81 o 
   8   6   2        3.50       -9.39      7.81 o 
   9   6   2        8.61       11.58     23.77 o 
  10   6   2       19.22       -1.91     16.46 o 
 -11   7   2       30.40       28.84     15.24 o 
 -10   7   2       54.43       78.20     16.64 o 
  -9   7   2       30.18       27.28     21.92 o 
  -8   7   2      880.37      829.69     27.40 o 
  -7   7   2       16.54       23.82      6.27 o 
  -6   7   2       33.78       27.21     10.11 o 
  -5   7   2      354.23      373.26     14.43 o 
  -4   7   2      134.44      142.51      8.58 o 
  -3   7   2       57.13       58.64      5.48 o 
  -2   7   2       32.54       28.11      5.15 o 
  -1   7   2      266.76      284.49     12.14 o 
   0   7   2       16.89       24.42      5.52 o 
   1   7   2       10.43       13.06      4.88 o 
   2   7   2      196.79      203.70     11.34 o 
   3   7   2       26.88       25.02      6.74 o 
   4   7   2      101.29       81.62      8.36 o 
   5   7   2        0.02       -0.47      6.70 o 
   6   7   2        2.86        5.22      6.62 o 
   7   7   2       17.85       12.76      6.19 o 
   8   7   2        3.50       -2.68      7.32 o 
   9   7   2       13.33       20.74     13.32 o 
  10   7   2       27.26       40.15     15.59 o 
 -10   8   2        5.64      -20.22     15.88 o 
  -9   8   2        3.85       -0.96     16.26 o 
  -8   8   2      162.12      192.73     19.26 o 
  -7   8   2       17.31       33.38     13.69 o 
  -6   8   2      803.08      782.83     30.74 o 
  -5   8   2      328.31      339.21     17.63 o 
  -4   8   2       51.72       59.92      7.47 o 
  -3   8   2      120.97      116.61      9.65 o 
  -2   8   2       15.50        5.47      5.33 o 
  -1   8   2      395.06      403.61     15.66 o 
   0   8   2       42.81       43.81      6.89 o 
   1   8   2       74.74       60.25      6.91 o 
   2   8   2      387.88      379.07     12.13 o 
   3   8   2       69.09       72.68      9.12 o 
   4   8   2      514.33      440.78     16.43 o 
   5   8   2      499.32      477.57     15.89 o 
   6   8   2       34.40       28.05      7.72 o 
   7   8   2        5.88       16.20     10.87 o 
   8   8   2      107.04      116.92     18.19 o 
   9   8   2        0.33        0.06      6.84 o 
 -10   9   2       64.27      103.09     41.54 o 
  -9   9   2        0.59        0.49     21.46 o 
  -8   9   2       13.15        4.97      6.55 o 
  -7   9   2      269.59      312.68     17.02 o 
  -6   9   2        1.43       -6.21      8.72 o 
  -5   9   2       43.43       40.11     10.74 o 
  -4   9   2       11.67        4.74      6.92 o 
  -3   9   2      506.31      497.21     15.16 o 
  -2   9   2     1188.05     1164.06     21.45 o 
  -1   9   2      118.40      117.25      8.63 o 
   0   9   2      869.27      847.66     18.40 o 
   1   9   2      194.84      190.68     11.33 o 
   2   9   2        4.24        1.71      6.38 o 
   3   9   2      285.33      303.73     14.63 o 
   4   9   2      102.65       94.12     10.51 o 
   5   9   2      109.49      113.28     11.18 o 
   6   9   2       27.80       30.03      9.14 o 
   7   9   2        1.36       -5.53      7.53 o 
   8   9   2        1.54       -3.79      7.89 o 
   9   9   2       20.67        5.33     10.69 o 
  -9  10   2        8.39        8.42     19.10 o 
  -8  10   2       11.00       14.17      9.85 o 
  -7  10   2        1.73       10.12      9.63 o 
  -6  10   2        5.78        6.06     10.16 o 
  -5  10   2      211.55      215.13     15.92 o 
  -4  10   2       35.22       43.06      9.94 o 
  -3  10   2       88.58       84.04      9.87 o 
  -2  10   2      152.54      151.90     10.41 o 
  -1  10   2       25.74       11.63      8.63 o 
   0  10   2      327.78      328.31     12.77 o 
   1  10   2      447.29      387.52     21.18 o 
   2  10   2      619.38      622.92     19.95 o 
   3  10   2      111.80      143.68     13.84 o 
   4  10   2      232.71      231.91     15.16 o 
   5  10   2       57.56       58.63     10.12 o 
   6  10   2        8.66        7.36     11.09 o 
   7  10   2      130.21      157.75     14.15 o 
   8  10   2        0.84        2.40      9.54 o 
  -8  11   2       33.35       32.48     18.52 o 
  -7  11   2        0.00       -8.56      9.82 o 
  -6  11   2      200.61      200.38     17.67 o 
  -5  11   2        2.74       14.55     10.40 o 
  -4  11   2       25.07        0.61     10.38 o 
  -3  11   2        8.63        0.31      8.91 o 
  -2  11   2       18.53       17.56      9.40 o 
  -1  11   2       71.88       59.58      8.90 o 
   0  11   2       49.67       29.09     10.51 o 
   1  11   2      303.99      277.45     13.41 o 
   2  11   2       25.89       32.34      8.98 o 
   3  11   2      309.17      320.70     16.16 o 
   4  11   2        0.23       -6.74     10.95 o 
   5  11   2      152.68      145.79     14.15 o 
   6  11   2       61.83       71.55     19.04 o 
   7  11   2        1.64        0.35      9.61 o 
  -8  12   2       31.69       43.01     12.69 o 
  -7  12   2       18.92       14.80     11.49 o 
  -6  12   2        7.17        3.93     10.60 o 
  -5  12   2       80.71       86.62     14.45 o 
  -4  12   2        3.44       -3.97     11.60 o 
  -3  12   2        0.74      -15.99     11.32 o 
  -2  12   2        8.34       -0.80      9.42 o 
  -1  12   2       34.06       29.33     10.20 o 
   0  12   2       75.75      101.13      9.81 o 
   1  12   2        2.14        6.25      8.67 o 
   2  12   2      221.14      233.25     22.89 o 
   3  12   2        8.79        6.93      9.15 o 
   4  12   2       11.94       -0.70      9.78 o 
   5  12   2       39.75       54.30     13.27 o 
   6  12   2        9.35        8.37     11.38 o 
  -7  13   2       18.27       10.40     12.17 o 
  -6  13   2        0.89       -2.48     18.95 o 
  -5  13   2      511.67      647.32     48.38 o 
  -4  13   2       14.48       19.62     11.82 o 
  -3  13   2        4.86      -18.08     12.08 o 
  -2  13   2        3.98       -5.35      9.27 o 
  -1  13   2       17.86        8.89      9.19 o 
   0  13   2        0.28       -4.59     10.42 o 
   1  13   2        0.05        8.20     11.01 o 
   2  13   2       61.89       40.83     12.46 o 
   3  13   2        3.12       33.74     11.14 o 
   4  13   2       67.83       80.92     13.32 o 
   5  13   2        5.63        5.86     10.92 o 
  -5  14   2       93.59      126.81     21.84 o 
  -4  14   2        1.28       13.61     12.39 o 
  -3  14   2        0.13        1.03     11.97 o 
  -2  14   2       14.32       33.11     12.41 o 
  -1  14   2        7.77       28.09     12.88 o 
   0  14   2        0.53       15.38     35.88 o 
   1  14   2       11.73        0.92     13.09 o 
   2  14   2      143.94      203.81     38.81 o 
   3  14   2       16.41       11.10     25.42 o 
   4  14   2        0.04       -6.13     10.71 o 
  -3  15   2       16.30       43.49     14.81 o 
  -2  15   2        3.17        9.84     14.69 o 
  -1  15   2        1.90       43.62     15.50 o 
   0  15   2       34.47       88.84     21.69 o 
   1  15   2        1.49       19.81     19.05 o 
  -3 -15   3        6.75       18.05     14.05 o 
  -2 -15   3       11.84       -9.13     12.49 o 
  -1 -15   3        2.36      -16.72     11.14 o 
   0 -15   3        7.34        9.51     12.73 o 
   1 -15   3       75.35      101.26     14.06 o 
   2 -15   3        8.60       20.22     12.13 o 
   3 -15   3       44.54       38.92     11.23 o 
   4 -15   3      113.25      154.32     20.95 o 
  -5 -14   3       28.86       12.79     13.95 o 
  -4 -14   3       11.48       29.10     14.23 o 
  -3 -14   3       35.71       53.93     14.56 o 
  -2 -14   3       14.97       25.29     13.83 o 
  -1 -14   3       16.17       12.63     12.33 o 
   0 -14   3        9.03       -0.43      8.68 o 
   1 -14   3       35.37       18.38     11.33 o 
   2 -14   3        1.14        0.92      9.04 o 
   3 -14   3        4.84       17.85     13.05 o 
   4 -14   3        0.01       10.45     12.85 o 
   5 -14   3       32.77       30.26     12.45 o 
   6 -14   3       35.27       58.43     16.39 o 
  -6 -13   3      151.08      144.62     17.64 o 
  -5 -13   3       34.19       25.80     13.17 o 
  -4 -13   3      117.48      118.96     16.66 o 
  -3 -13   3       91.05       96.26     15.79 o 
  -2 -13   3       58.49       77.38     15.09 o 
  -1 -13   3       30.17       20.25      8.68 o 
   0 -13   3       44.32       41.81      9.45 o 
   1 -13   3        2.25       11.53      7.90 o 
   2 -13   3        1.01        2.45      8.75 o 
   3 -13   3       42.71       35.30     11.15 o 
   4 -13   3        2.90        4.99     10.10 o 
   5 -13   3        1.33        8.57      8.79 o 
   6 -13   3       17.39       25.36     15.53 o 
   7 -13   3        6.20       -7.71     12.49 o 
  -7 -12   3       45.65       68.89     22.46 o 
  -6 -12   3       22.71       13.40     11.66 o 
  -5 -12   3       96.94       76.29     14.84 o 
  -4 -12   3      168.85      160.27     26.97 o 
  -3 -12   3        0.60      -14.68      9.79 o 
  -2 -12   3       13.19       27.22     11.90 o 
  -1 -12   3        3.27        0.36      7.37 o 
   0 -12   3        4.59        0.52      7.08 o 
   1 -12   3       32.27       39.26      8.86 o 
   2 -12   3       12.81        5.92      8.42 o 
   3 -12   3       11.53       18.05      8.27 o 
   4 -12   3       11.60       15.61      8.46 o 
   5 -12   3       63.44       44.38      9.96 o 
   6 -12   3        0.18       13.57      9.69 o 
   7 -12   3        8.18       -2.92      9.22 o 
   8 -12   3        1.51       -2.05     12.21 o 
  -8 -11   3        0.13       18.43      8.37 o 
  -7 -11   3        4.66       10.28      9.61 o 
  -6 -11   3        2.40       -3.85     10.05 o 
  -5 -11   3       90.31       80.29     15.44 o 
  -4 -11   3       30.38       21.54     13.07 o 
  -3 -11   3       11.12       -1.67      8.49 o 
  -2 -11   3      111.49      101.36      9.95 o 
  -1 -11   3       28.85       31.32      9.84 o 
   0 -11   3       59.71       61.79      8.70 o 
   1 -11   3      314.27      316.82     13.44 o 
   2 -11   3        7.88        5.12      6.92 o 
   3 -11   3        7.72       -1.47      6.56 o 
   4 -11   3        7.79       15.78      7.85 o 
   5 -11   3      320.80      318.03     15.51 o 
   6 -11   3        5.26        2.42      8.69 o 
   7 -11   3        0.07       -6.93      8.76 o 
   8 -11   3       31.25       41.86     12.81 o 
   9 -11   3       11.55       23.21     12.10 o 
  -9 -10   3        9.63       33.34     17.82 o 
  -8 -10   3       57.71       34.88     17.97 o 
  -7 -10   3        2.29       -5.94      8.48 o 
  -6 -10   3       38.26       34.31     10.77 o 
  -5 -10   3       63.98       72.62     17.37 o 
  -4 -10   3      129.45      138.06     12.15 o 
  -3 -10   3      886.65      826.70     20.36 o 
  -2 -10   3      231.97      239.90     12.20 o 
  -1 -10   3      212.60      247.21     12.71 o 
   0 -10   3       14.75       15.96      7.09 o 
   1 -10   3       51.10       61.35      8.18 o 
   2 -10   3       63.60       55.95      7.35 o 
   3 -10   3       23.67       14.78      6.86 o 
   4 -10   3      380.44      330.70     14.87 o 
   5 -10   3       12.21       17.36      7.90 o 
   6 -10   3        9.53       21.34      8.97 o 
   7 -10   3       27.42       24.56      9.79 o 
   8 -10   3        6.06        9.49      8.64 o 
   9 -10   3        0.76       -4.72      9.30 o 
  -9  -9   3        7.44       22.36     18.40 o 
  -8  -9   3       11.42       18.97     15.13 o 
  -7  -9   3       13.75        2.97      9.24 o 
  -6  -9   3       12.39        6.36      7.84 o 
  -5  -9   3        4.79        6.00      8.09 o 
  -4  -9   3      142.57      115.34     18.50 o 
  -3  -9   3     1232.44     1152.58     23.57 o 
  -2  -9   3        0.03       -8.41      6.00 o 
  -1  -9   3       42.96       57.71      8.16 o 
   0  -9   3       60.84       68.38      9.68 o 
   1  -9   3       24.97       24.76      8.95 o 
   2  -9   3      129.18      127.70      8.18 o 
   3  -9   3       10.83        4.74      5.78 o 
   4  -9   3       53.63       60.86      7.98 o 
   5  -9   3      136.15      139.25     11.12 o 
   6  -9   3      113.31      108.84     10.72 o 
   7  -9   3       66.08       73.12     10.27 o 
   8  -9   3        2.86        5.15      8.17 o 
   9  -9   3       13.14        9.90      8.16 o 
  10  -9   3        2.21        0.46     11.64 o 
 -10  -8   3       15.37       28.65     18.58 o 
  -9  -8   3       16.26       33.46     16.53 o 
  -8  -8   3       14.48       32.43     23.75 o 
  -7  -8   3        6.22       11.27      7.53 o 
  -6  -8   3      221.43      229.02     12.81 o 
  -5  -8   3       40.35       35.88      8.69 o 
  -4  -8   3       10.65        2.06      6.28 o 
  -3  -8   3        7.12       -1.06      5.84 o 
  -2  -8   3       58.74       53.13      8.17 o 
  -1  -8   3        6.55        1.04      3.95 o 
   0  -8   3       55.78       55.25      7.88 o 
   1  -8   3       76.02       91.67      6.86 o 
   2  -8   3       17.60       25.73      5.54 o 
   3  -8   3       35.06       14.28      5.62 o 
   4  -8   3      189.45      187.79      9.71 o 
   5  -8   3      364.97      346.52     15.67 o 
   6  -8   3       15.15       18.39     13.33 o 
   7  -8   3        0.10        6.18      7.52 o 
   8  -8   3       34.46       41.97      9.17 o 
   9  -8   3       49.29       55.71      8.47 o 
  10  -8   3        0.14        1.88     10.75 o 
 -10  -7   3       22.74       43.95     13.82 o 
  -9  -7   3        2.07        8.11     11.41 o 
  -8  -7   3        1.04       14.82     11.58 o 
  -7  -7   3       79.52       65.30     12.92 o 
  -6  -7   3       24.45       14.37      5.84 o 
  -5  -7   3      371.36      373.08     13.01 o 
  -4  -7   3      141.43      151.93      9.01 o 
  -3  -7   3        5.28       10.86      4.95 o 
  -2  -7   3        1.92       -1.38      4.83 o 
  -1  -7   3      503.93      536.07     14.48 o 
   0  -7   3       27.02       33.20      5.58 o 
   1  -7   3       41.84       57.18      5.43 o 
   2  -7   3      110.14      110.23      6.26 o 
   3  -7   3       56.37       60.53      5.13 o 
   4  -7   3      389.21      379.96     12.93 o 
   5  -7   3       80.07       77.92     10.74 o 
   6  -7   3        0.13       -1.10      7.09 o 
   7  -7   3       30.40       26.96      9.66 o 
   8  -7   3       47.01       60.29     10.50 o 
   9  -7   3       16.66       20.84     13.18 o 
  10  -7   3        0.20      -12.79     12.70 o 
  11  -7   3        0.00      -16.15     13.19 o 
 -11  -6   3        3.43        6.18     15.75 o 
 -10  -6   3        1.68       -1.39     13.23 o 
  -9  -6   3       21.71       13.21     10.25 o 
  -8  -6   3        1.13       -6.57      9.43 o 
  -7  -6   3        2.64        4.22      9.22 o 
  -6  -6   3      541.25      537.58     13.89 o 
  -5  -6   3       28.91       35.82      5.73 o 
  -4  -6   3      134.77      142.54      8.14 o 
  -3  -6   3      433.57      425.81     12.43 o 
  -2  -6   3       10.84       15.99      4.33 o 
  -1  -6   3      615.58      673.99     15.00 o 
   0  -6   3       12.74        7.96      3.98 o 
   1  -6   3     5928.44     5911.52     58.42 o 
   2  -6   3       45.08       48.00      5.03 o 
   3  -6   3      494.55      513.11     10.97 o 
   4  -6   3      195.99      209.23     10.40 o 
   5  -6   3      287.86      302.89     12.80 o 
   6  -6   3       26.10       44.17     12.59 o 
   7  -6   3       93.29      125.22     11.58 o 
   8  -6   3       64.56       58.06      9.79 o 
   9  -6   3       15.57        5.88     11.59 o 
  10  -6   3       40.69       41.29     22.07 o 
  11  -6   3       51.06       55.70     16.64 o 
 -11  -5   3        4.22       41.81     18.02 o 
 -10  -5   3       10.77       37.60     13.24 o 
  -9  -5   3       68.67       93.92     20.43 o 
  -8  -5   3       31.41       32.51     10.40 o 
  -7  -5   3      276.12      262.32     15.84 o 
  -6  -5   3       85.98      108.84     12.89 o 
  -5  -5   3        0.93       -6.05      4.04 o 
  -4  -5   3      369.25      398.13     10.18 o 
  -3  -5   3      337.55      373.24      9.68 o 
  -2  -5   3      289.83      288.80      7.90 o 
  -1  -5   3      161.00      155.97      8.92 o 
   0  -5   3      866.61      919.18     13.23 o 
   1  -5   3      384.45      409.86      9.22 o 
   2  -5   3      105.06      117.01      6.01 o 
   3  -5   3     1846.09     1786.70     24.44 o 
   4  -5   3      165.05      155.25      8.78 o 
   5  -5   3        2.74        5.66      6.49 o 
   6  -5   3      266.65      245.04     13.85 o 
   7  -5   3      175.84      134.49     11.67 o 
   8  -5   3       73.66       71.42      7.53 o 
   9  -5   3       32.78       21.88     13.01 o 
  10  -5   3        2.75        0.45     12.59 o 
  11  -5   3        0.07       -7.43     12.54 o 
 -11  -4   3        7.22        7.03     10.53 o 
 -10  -4   3       85.27      104.84     15.69 o 
  -9  -4   3       34.99       21.01     16.77 o 
  -8  -4   3       20.13        0.71      9.60 o 
  -7  -4   3       78.04       66.69     11.50 o 
  -6  -4   3        7.05        1.10      7.04 o 
  -5  -4   3      103.75      101.68      9.61 o 
  -4  -4   3      104.01      107.61      5.00 o 
  -3  -4   3       42.75       62.07      4.78 o 
  -2  -4   3        9.06       12.06      3.32 o 
  -1  -4   3     1139.56     1125.13     17.62 o 
   0  -4   3     1117.22     1102.39     15.02 o 
   1  -4   3      570.19      563.58      8.47 o 
   2  -4   3        4.75        5.85      2.85 o 
   3  -4   3      700.39      626.43     21.81 o 
   4  -4   3     1147.55     1128.88     23.98 o 
   5  -4   3      471.05      406.05     15.17 o 
   6  -4   3      440.37      431.09     23.27 o 
   7  -4   3      115.63      103.72     10.09 o 
   8  -4   3       22.85       -4.41     11.53 o 
   9  -4   3       95.72       85.62     15.40 o 
  10  -4   3        8.17       -0.55     12.78 o 
  11  -4   3        0.22      -19.28     13.39 o 
 -11  -3   3       21.10       24.44     13.59 o 
 -10  -3   3        2.82       -0.60     11.83 o 
  -9  -3   3        8.87        3.13     15.02 o 
  -8  -3   3       38.28       29.61     18.68 o 
  -7  -3   3        4.22       -7.19      9.64 o 
  -6  -3   3      376.88      430.34     16.47 o 
  -5  -3   3       92.17      100.59      8.11 o 
  -4  -3   3      301.56      346.28     11.53 o 
  -3  -3   3      247.83      279.59      6.64 o 
  -2  -3   3      323.60      309.29     10.17 o 
  -1  -3   3       22.12       26.04      3.92 o 
   0  -3   3     2326.47     2436.19     28.96 o 
   1  -3   3      424.48      386.02      8.68 o 
   2  -3   3      679.75      684.54     15.20 o 
   3  -3   3      334.20      321.19     15.30 o 
   4  -3   3      742.53      779.12     18.83 o 
   5  -3   3      541.15      568.96     16.83 o 
   6  -3   3       36.77       36.23      5.15 o 
   7  -3   3        6.89        9.37      5.80 o 
   8  -3   3       65.43       56.35     13.28 o 
   9  -3   3      150.86      119.14     16.41 o 
  10  -3   3       71.17       95.27     19.64 o 
  11  -3   3        4.67       15.40     15.88 o 
 -12  -2   3        1.53       -8.12     16.25 o 
 -11  -2   3       78.60       70.41     15.33 o 
 -10  -2   3       40.33       33.76     12.58 o 
  -9  -2   3        7.99       -4.46     10.15 o 
  -8  -2   3        2.59       11.88     10.66 o 
  -7  -2   3       53.64       60.04     16.24 o 
  -6  -2   3       10.92       16.64      8.77 o 
  -5  -2   3      372.05      396.50     14.16 o 
  -4  -2   3        0.13       -5.24      5.07 o 
  -3  -2   3       15.56       15.77      3.93 o 
  -2  -2   3     6215.40     6016.64     72.01 o 
  -1  -2   3        2.73       -4.24      2.82 o 
   0  -2   3       60.56       57.92      4.18 o 
   1  -2   3      553.24      521.05     11.26 o 
   2  -2   3      282.21      229.72      6.81 o 
   3  -2   3       85.95       87.01      5.25 o 
   4  -2   3      404.69      455.25     15.98 o 
   5  -2   3      253.60      257.97      8.53 o 
   6  -2   3       42.60       32.80      7.53 o 
   7  -2   3        7.03        1.73      5.13 o 
   8  -2   3       30.04       18.21     11.50 o 
   9  -2   3        1.95      -10.43     11.39 o 
  10  -2   3        0.02       -5.77     13.86 o 
  11  -2   3        7.52        5.05     16.04 o 
  12  -2   3        5.33       32.60     19.73 o 
 -12  -1   3        2.69      -19.00     15.31 o 
 -11  -1   3       73.68       75.32     19.32 o 
 -10  -1   3        0.45        6.13      7.95 o 
  -9  -1   3       60.67       49.37      9.81 o 
  -8  -1   3        3.60       -0.34      8.04 o 
  -7  -1   3       16.84       14.58      8.56 o 
  -6  -1   3      237.43      267.79     17.52 o 
  -5  -1   3      314.18      319.76     14.52 o 
  -4  -1   3     1507.86     1576.59     32.13 o 
  -3  -1   3      128.89      137.76      6.47 o 
  -2  -1   3        8.78        8.85      3.66 o 
  -1  -1   3     1093.65     1009.93     13.95 o 
   0  -1   3    32818.01    31525.83    463.70 o 
   1  -1   3     4031.56     4152.27     56.28 o 
   2  -1   3      430.86      439.99      8.30 o 
   3  -1   3      291.86      279.39      8.47 o 
   4  -1   3     1279.89     1373.93     18.54 o 
   5  -1   3      480.76      453.24     10.94 o 
   6  -1   3       29.09       32.18      5.66 o 
   7  -1   3       11.07        0.32      7.34 o 
   8  -1   3       13.86       23.95     11.75 o 
   9  -1   3       83.32       33.85     17.02 o 
  10  -1   3       23.01       33.98     18.61 o 
  11  -1   3        2.06       21.27     17.35 o 
  12  -1   3        3.16      -11.26     19.17 o 
 -12   0   3       21.21       22.16     17.39 o 
 -11   0   3       90.88       73.92     18.93 o 
 -10   0   3        4.99       -0.79      9.39 o 
  -9   0   3        0.31       -8.73      7.80 o 
  -8   0   3       17.41        0.36      6.05 o 
  -7   0   3      232.75      209.86     20.08 o 
  -6   0   3       37.42       28.51      8.33 o 
  -5   0   3       68.27       82.29      7.96 o 
  -4   0   3      213.86      231.11     11.61 o 
  -3   0   3     2260.07     2234.96     41.55 o 
  -2   0   3      163.07      138.60      4.68 o 
  -1   0   3     1665.18     1700.22     28.39 o 
   0   0   3     4111.86     3866.42     60.22 o 
   1   0   3     2064.06     2267.79     28.37 o 
   2   0   3    11948.30    11708.03    113.65 o 
   3   0   3     2878.90     2721.70     30.82 o 
   4   0   3       44.74       22.29      4.35 o 
   5   0   3        3.79        9.45      4.46 o 
   6   0   3        3.45       -6.70      5.21 o 
   7   0   3      233.01      229.51     22.86 o 
   8   0   3      376.33      332.35     70.51 o 
   9   0   3      125.07      136.01     20.57 o 
  10   0   3       64.13       34.49     17.91 o 
  11   0   3       27.23        0.41     16.80 o 
 -12   1   3       13.88        3.12     28.45 o 
 -11   1   3       27.08       13.84     27.29 o 
 -10   1   3        6.36        2.71     12.33 o 
  -9   1   3      335.75      349.74     15.83 o 
  -8   1   3       58.52       60.96      9.54 o 
  -7   1   3      308.14      307.19     13.65 o 
  -6   1   3       44.44       63.71      8.69 o 
  -5   1   3       25.52       16.19      8.62 o 
  -4   1   3      228.10      251.68     21.75 o 
  -3   1   3      176.84      194.95     11.15 o 
  -2   1   3     1396.57     1387.37     21.47 o 
  -1   1   3     1707.33     1806.73     24.36 o 
   0   1   3    15335.82    15782.55    162.45 o 
   1   1   3        5.65        7.01      2.70 o 
   2   1   3       34.99       44.80      3.82 o 
   3   1   3      548.55      608.07     11.02 o 
   4   1   3       69.47       67.22      7.62 o 
   5   1   3        3.43        9.38      4.27 o 
   6   1   3       89.88       86.80      6.39 o 
   7   1   3      169.37      170.16      8.91 o 
   8   1   3        4.16      -10.74     13.55 o 
   9   1   3       22.06       33.59     18.02 o 
  10   1   3        6.42        2.21     15.58 o 
  11   1   3       11.53       23.27     18.93 o 
 -12   2   3       10.47       28.37     17.53 o 
 -11   2   3       26.42       10.30     13.72 o 
 -10   2   3       28.70       54.32     14.00 o 
  -9   2   3      145.85      155.00     12.67 o 
  -8   2   3       76.73       70.89      8.38 o 
  -7   2   3      219.09      222.37     13.64 o 
  -6   2   3      260.82      277.38     20.73 o 
  -5   2   3       42.65       51.41      6.19 o 
  -4   2   3     1326.42     1390.17     23.90 o 
  -3   2   3      183.83      222.51      7.99 o 
  -2   2   3     5505.84     5266.70     52.69 o 
  -1   2   3     1688.90     1602.01     18.79 o 
   0   2   3    17853.13    17645.03    169.44 o 
   1   2   3        0.00        1.76      2.84 o 
   2   2   3      475.77      426.32      8.16 o 
   3   2   3      386.71      389.21      7.84 o 
   4   2   3      143.84      161.50      5.78 o 
   5   2   3      511.32      544.08     11.15 o 
   6   2   3      938.56      965.21     19.56 o 
   7   2   3        0.42        8.05      6.37 o 
   8   2   3      235.56      220.11     22.60 o 
   9   2   3       34.10       15.92     15.00 o 
  10   2   3      218.35      256.05     27.48 o 
  11   2   3        0.00      -16.63     15.24 o 
 -12   3   3       32.73       54.13     18.68 o 
 -11   3   3        0.10       -0.35     12.81 o 
 -10   3   3       71.71       65.81     15.14 o 
  -9   3   3        0.71       -1.55     10.22 o 
  -8   3   3       17.38        8.01      5.78 o 
  -7   3   3        2.11       -4.35      7.84 o 
  -6   3   3       35.43       41.04      9.58 o 
  -5   3   3     1043.28     1062.80     19.89 o 
  -4   3   3      222.77      266.66      9.84 o 
  -3   3   3     1312.84     1375.52     18.74 o 
  -2   3   3      173.87      173.87      4.74 o 
  -1   3   3      182.47      189.28      4.81 o 
   0   3   3     2627.50     2682.47     26.08 o 
   1   3   3       19.47       21.40      3.64 o 
   2   3   3       20.10       17.23      3.58 o 
   3   3   3       38.80       36.38      4.96 o 
   4   3   3       28.27       32.30      4.97 o 
   5   3   3      404.00      412.80     12.35 o 
   6   3   3      855.84      925.64     18.82 o 
   7   3   3        8.57        3.26      7.03 o 
   8   3   3      149.99      142.34     20.46 o 
   9   3   3        2.31       -3.01     13.43 o 
  10   3   3       17.88       22.75     17.36 o 
  11   3   3       36.52       38.33     19.64 o 
 -11   4   3        3.93       -4.56     12.46 o 
 -10   4   3       75.51       61.84     27.52 o 
  -9   4   3        2.23        9.92     10.15 o 
  -8   4   3      144.09      143.43     14.26 o 
  -7   4   3      114.77      140.52     20.34 o 
  -6   4   3       54.59       44.67      7.64 o 
  -5   4   3      119.21      124.81      8.23 o 
  -4   4   3      290.52      297.73      8.17 o 
  -3   4   3      765.67      788.38     11.50 o 
  -2   4   3       37.68       48.27      3.61 o 
  -1   4   3      739.37      802.59     10.89 o 
   0   4   3     1822.12     1889.73     22.32 o 
   1   4   3      215.38      200.09      8.20 o 
   2   4   3      167.78      193.64      7.17 o 
   3   4   3      234.65      241.91      9.28 o 
   4   4   3      427.23      439.25     13.73 o 
   5   4   3        3.17        8.20      6.28 o 
   6   4   3        8.62        8.24      7.01 o 
   7   4   3      292.15      305.10     14.63 o 
   8   4   3       73.55       81.03      8.13 o 
   9   4   3       72.11       62.58     21.36 o 
  10   4   3        5.98        9.39     14.92 o 
  11   4   3        0.36        7.90     18.11 o 
 -11   5   3       51.85       67.05     16.28 o 
 -10   5   3        5.98        0.03     13.10 o 
  -9   5   3       46.13       58.10     12.11 o 
  -8   5   3       87.86      100.94     10.82 o 
  -7   5   3       87.47       85.99      9.94 o 
  -6   5   3       25.28       29.87      7.56 o 
  -5   5   3       52.08       45.46      6.34 o 
  -4   5   3       28.93       32.62      4.23 o 
  -3   5   3      497.12      485.81      8.99 o 
  -2   5   3       36.80       38.49      3.42 o 
  -1   5   3      420.71      422.25      9.15 o 
   0   5   3      104.46      105.48      5.80 o 
   1   5   3       94.73      112.04      8.49 o 
   2   5   3     1322.10     1309.95     19.73 o 
   3   5   3      118.67      107.67      7.63 o 
   4   5   3      108.22      113.58      9.34 o 
   5   5   3      103.82      101.35     11.58 o 
   6   5   3        1.92        8.82      7.29 o 
   7   5   3        2.79       -1.44      7.01 o 
   8   5   3       64.16       58.30     10.47 o 
   9   5   3       53.68       66.83     33.34 o 
  10   5   3        0.22        0.57     15.17 o 
 -11   6   3       15.33        0.38     12.98 o 
 -10   6   3       95.93      128.97     18.23 o 
  -9   6   3        0.06       -4.79     11.16 o 
  -8   6   3       17.99       22.36     11.24 o 
  -7   6   3       78.69       72.10     18.38 o 
  -6   6   3       53.31       55.73      7.12 o 
  -5   6   3        8.13       14.26      6.47 o 
  -4   6   3       74.06       68.07      5.47 o 
  -3   6   3      110.53      116.02      6.26 o 
  -2   6   3       19.60       24.30      3.87 o 
  -1   6   3       22.27       22.47      4.93 o 
   0   6   3       85.89       80.79      6.13 o 
   1   6   3       50.94       46.31      5.70 o 
   2   6   3       85.42       65.53      6.38 o 
   3   6   3      274.39      290.67     11.24 o 
   4   6   3       76.95       88.26      8.01 o 
   5   6   3       43.18       48.30      8.65 o 
   6   6   3       57.86       55.35      8.37 o 
   7   6   3      219.98      245.43     13.44 o 
   8   6   3        7.53        9.11      8.88 o 
   9   6   3       51.12       63.61     18.62 o 
  10   6   3        0.28       -1.30     16.03 o 
 -11   7   3        4.43      -22.86     18.88 o 
 -10   7   3        1.61      -20.68     14.90 o 
  -9   7   3        2.15      -16.71     17.90 o 
  -8   7   3       99.99       82.82     15.71 o 
  -7   7   3      116.95      124.40     15.79 o 
  -6   7   3       62.58       78.14      8.63 o 
  -5   7   3      751.42      775.10     17.57 o 
  -4   7   3      113.96      112.25      7.23 o 
  -3   7   3       13.17       16.70      5.16 o 
  -2   7   3      220.26      222.46      6.82 o 
  -1   7   3       93.64       90.91      7.31 o 
   0   7   3      446.60      447.67     12.29 o 
   1   7   3      158.27      162.08      8.49 o 
   2   7   3       80.85       86.59     11.70 o 
   3   7   3      404.22      412.00     15.14 o 
   4   7   3       18.55       13.17      6.85 o 
   5   7   3       30.57       30.30      7.58 o 
   6   7   3        9.97       18.18      7.34 o 
   7   7   3        0.24        0.82      6.72 o 
   8   7   3       11.16       16.34      8.92 o 
   9   7   3        0.01       -5.19      7.73 o 
  10   7   3      113.12      128.32     19.28 o 
 -10   8   3       14.47       39.54     20.53 o 
  -9   8   3       67.58       93.78     22.03 o 
  -8   8   3        4.77        6.37     12.64 o 
  -7   8   3        7.56        0.87     12.45 o 
  -6   8   3      345.90      349.09     16.83 o 
  -5   8   3      472.09      470.63     19.72 o 
  -4   8   3       41.46       53.36      7.28 o 
  -3   8   3     3052.28     2923.89     41.32 o 
  -2   8   3      668.92      658.95     19.48 o 
  -1   8   3       37.00       35.44      6.41 o 
   0   8   3      149.65      157.67     11.21 o 
   1   8   3      112.53      121.70      9.62 o 
   2   8   3      180.27      201.95     11.03 o 
   3   8   3      104.12      106.70     10.18 o 
   4   8   3       10.13       15.84      7.13 o 
   5   8   3       41.40       38.57      7.97 o 
   6   8   3      523.46      512.46     17.02 o 
   7   8   3        3.35        3.62      8.36 o 
   8   8   3       54.17       74.04     10.99 o 
   9   8   3        1.24      -11.08      7.94 o 
 -10   9   3       14.73       16.59     20.74 o 
  -9   9   3       12.99      -27.09     21.42 o 
  -8   9   3      101.54      115.10     18.25 o 
  -7   9   3      102.82      100.51     11.69 o 
  -6   9   3       30.16       14.15      9.54 o 
  -5   9   3      177.03      175.84     14.10 o 
  -4   9   3      394.68      407.74     16.85 o 
  -3   9   3        9.89        6.72      6.47 o 
  -2   9   3      193.60      184.47     11.13 o 
  -1   9   3     1481.73     1435.27     24.70 o 
   0   9   3        9.57        2.83      7.31 o 
   1   9   3      406.78      402.81     15.97 o 
   2   9   3       21.30       26.80      8.89 o 
   3   9   3      106.02      124.64     11.32 o 
   4   9   3        8.47        0.05      7.49 o 
   5   9   3       97.80      117.23     11.38 o 
   6   9   3      292.22      265.04     15.25 o 
   7   9   3       53.29       55.82      9.99 o 
   8   9   3        1.76       -3.59      8.52 o 
   9   9   3        6.95        8.26      9.39 o 
  -9  10   3        1.46       -4.75     16.70 o 
  -8  10   3        9.82       -1.13     11.64 o 
  -7  10   3       57.76       50.04     10.88 o 
  -6  10   3       26.49       33.05     10.55 o 
  -5  10   3       24.36       25.25     10.41 o 
  -4  10   3      404.26      400.03     17.59 o 
  -3  10   3       37.85       51.04     10.21 o 
  -2  10   3       81.20       64.36     11.13 o 
  -1  10   3      501.20      432.58     23.20 o 
   0  10   3      130.16      130.01      9.58 o 
   1  10   3        8.49       19.57      7.33 o 
   2  10   3       47.06       36.81      9.02 o 
   3  10   3      178.60      181.08     13.17 o 
   4  10   3       38.88       20.32      8.93 o 
   5  10   3       23.85       31.78      9.72 o 
   6  10   3       19.92       22.39     14.75 o 
   7  10   3       48.97       31.70     10.75 o 
   8  10   3       30.94       19.90     12.01 o 
  -8  11   3       25.27       19.30     10.78 o 
  -7  11   3       62.54       68.21     12.52 o 
  -6  11   3       31.13       39.28     15.25 o 
  -5  11   3        0.74       -7.62      9.75 o 
  -4  11   3        5.19      -13.06      8.71 o 
  -3  11   3        5.05        7.95      9.51 o 
  -2  11   3       15.00       -4.84      9.48 o 
  -1  11   3      124.16      130.15     19.57 o 
   0  11   3       32.37       39.91      8.08 o 
   1  11   3      343.35      346.87     15.12 o 
   2  11   3      175.15      202.94     20.58 o 
   3  11   3       64.03       61.47     10.70 o 
   4  11   3       69.49       73.70     11.40 o 
   5  11   3        3.12       13.46     10.51 o 
   6  11   3       10.08       -8.98      9.21 o 
   7  11   3       11.18        7.85     10.25 o 
  -7  12   3        1.63        7.03     11.04 o 
  -6  12   3        6.27        4.04     11.21 o 
  -5  12   3       39.00       23.26     10.90 o 
  -4  12   3        3.88        4.49     11.05 o 
  -3  12   3       15.94       19.86     11.04 o 
  -2  12   3       20.52       14.23     10.29 o 
  -1  12   3       24.75       15.74      9.11 o 
   0  12   3        0.82        5.06     10.36 o 
   1  12   3       21.06       20.44     11.07 o 
   2  12   3      144.18      123.23     12.07 o 
   3  12   3        2.23      -11.09     12.45 o 
   4  12   3       22.88       18.27     10.68 o 
   5  12   3       44.53       53.28     12.73 o 
   6  12   3       20.68       22.47     12.00 o 
  -6  13   3        3.35        8.04     11.87 o 
  -5  13   3       21.56       15.87     12.70 o 
  -4  13   3        0.04       -8.52     12.88 o 
  -3  13   3        6.43       -4.18     16.10 o 
  -2  13   3        2.23        2.13     10.10 o 
  -1  13   3       16.51       21.75     10.13 o 
   0  13   3        7.48       -3.72     12.20 o 
   1  13   3       16.61       11.54     11.32 o 
   2  13   3      105.77      106.51     17.04 o 
   3  13   3      115.49      158.89     33.22 o 
   4  13   3        2.31      -13.77      9.87 o 
   5  13   3        9.93       29.59     12.71 o 
  -5  14   3       65.25       81.26     16.02 o 
  -4  14   3       14.08       10.33     12.98 o 
  -3  14   3       65.07       61.83     15.00 o 
  -2  14   3        0.94      -14.26     14.51 o 
  -1  14   3        5.47       -5.57     13.01 o 
   0  14   3        3.10       20.05     17.61 o 
   1  14   3        2.50      -12.87     17.19 o 
   2  14   3       46.80       50.13     16.22 o 
   3  14   3      102.17      108.63     34.50 o 
  -2  15   3        6.00       11.91     15.00 o 
  -1  15   3       11.76       24.12     20.91 o 
   0  15   3       11.50       -5.81     17.54 o 
   0 -16   4        9.30        4.74     16.49 o 
   1 -16   4       71.67      117.88     18.48 o 
  -3 -15   4        1.46      -12.79     12.83 o 
  -2 -15   4       27.69       38.74     15.17 o 
  -1 -15   4        6.80       13.57     12.87 o 
   0 -15   4        1.94        1.93     10.76 o 
   1 -15   4        0.10       17.81     13.77 o 
   2 -15   4       31.47        2.31     11.58 o 
   3 -15   4       70.94       97.16     20.60 o 
   4 -15   4       34.83       30.54     17.90 o 
  -5 -14   4        0.19      -17.68     11.79 o 
  -4 -14   4        0.96        5.57     12.90 o 
  -3 -14   4        9.86        9.19     12.26 o 
  -2 -14   4        1.14      -13.02     10.71 o 
  -1 -14   4        2.03       18.77     18.93 o 
   0 -14   4       21.11       22.67     12.94 o 
   1 -14   4        0.05       -8.86     11.36 o 
   2 -14   4       20.56       27.07      9.64 o 
   3 -14   4       16.57       31.40     10.12 o 
   4 -14   4       16.63       26.25      9.99 o 
   5 -14   4        3.34        7.72      9.69 o 
   6 -14   4       13.97       10.66     10.75 o 
  -6 -13   4       17.82       17.25     12.33 o 
  -5 -13   4      199.13      210.73     20.00 o 
  -4 -13   4        2.02       -7.70     11.63 o 
  -3 -13   4       30.65       10.64     15.88 o 
  -2 -13   4       24.16       20.42     11.85 o 
  -1 -13   4        0.00       -0.09      7.72 o 
   0 -13   4       24.56       32.62      9.21 o 
   1 -13   4       52.01       52.04      9.56 o 
   2 -13   4       10.58       13.19     10.07 o 
   3 -13   4       32.08       35.83      9.91 o 
   4 -13   4       28.01       26.51     10.52 o 
   5 -13   4        1.26        6.93      8.88 o 
   6 -13   4        6.68      -13.75      9.16 o 
   7 -13   4        7.87        5.57     10.06 o 
  -7 -12   4        7.22        6.80     10.50 o 
  -6 -12   4        3.00        1.52     10.82 o 
  -5 -12   4       12.90        7.02     12.17 o 
  -4 -12   4        0.84       -4.50     10.83 o 
  -3 -12   4        0.10       -8.23     10.82 o 
  -2 -12   4      510.30      514.05     21.29 o 
  -1 -12   4      379.10      383.52     23.75 o 
   0 -12   4        0.71       13.69      7.93 o 
   1 -12   4      100.12      102.81     10.00 o 
   2 -12   4      126.89       88.74     10.82 o 
   3 -12   4       57.20       57.70     10.60 o 
   4 -12   4        3.02       -7.10      7.79 o 
   5 -12   4        8.63        4.76      8.41 o 
   6 -12   4        3.07        1.75      9.05 o 
   7 -12   4        0.57        9.95     10.17 o 
   8 -12   4        0.42       -1.91     10.22 o 
  -8 -11   4        9.47       11.27     16.62 o 
  -7 -11   4        1.48       -1.58      8.96 o 
  -6 -11   4       31.57       22.80     10.98 o 
  -5 -11   4       19.21        8.67     11.02 o 
  -4 -11   4       19.21       18.75     11.29 o 
  -3 -11   4      116.03      124.20     12.37 o 
  -2 -11   4      373.60      349.47     15.23 o 
  -1 -11   4      103.00      118.68     11.54 o 
   0 -11   4      290.33      283.57     12.77 o 
   1 -11   4       68.89       60.06      8.45 o 
   2 -11   4      197.81      175.74     10.99 o 
   3 -11   4       12.41       16.27      7.12 o 
   4 -11   4      215.86      198.22     12.96 o 
   5 -11   4       96.85       97.64     11.05 o 
   6 -11   4       47.40       33.97     10.57 o 
   7 -11   4       43.16       41.43     12.77 o 
   8 -11   4       22.25        5.14     10.03 o 
   9 -11   4       57.14       38.93     11.83 o 
  -9 -10   4        0.11        4.40     26.89 o 
  -8 -10   4       20.20        8.37     16.32 o 
  -7 -10   4        3.40        6.16      8.33 o 
  -6 -10   4        8.45       -3.64     17.07 o 
  -5 -10   4       23.48       43.29     11.45 o 
  -4 -10   4       71.38       64.61     12.54 o 
  -3 -10   4       27.48       29.26      7.50 o 
  -2 -10   4      163.90      162.08     10.63 o 
  -1 -10   4       12.00       -6.99      6.30 o 
   0 -10   4       36.33       53.94      8.43 o 
   1 -10   4       29.86       17.26      7.06 o 
   2 -10   4      148.09      133.41      8.78 o 
   3 -10   4      228.96      233.88     18.03 o 
   4 -10   4       40.87       26.66      7.30 o 
   5 -10   4      121.64      127.35     11.18 o 
   6 -10   4       79.71       63.74     11.10 o 
   7 -10   4       23.90       18.13      8.72 o 
   8 -10   4       28.11       40.64     10.05 o 
   9 -10   4        0.01       -5.98      8.51 o 
  -9  -9   4        0.21      -19.49     12.99 o 
  -8  -9   4       19.48        3.39     17.61 o 
  -7  -9   4       14.62       22.04      7.59 o 
  -6  -9   4        0.12        2.95      8.39 o 
  -5  -9   4       29.49       13.45      9.45 o 
  -4  -9   4      178.52      178.97     10.80 o 
  -3  -9   4       16.95       30.54      7.19 o 
  -2  -9   4       16.50       -0.16      7.72 o 
  -1  -9   4      495.68      478.12     14.02 o 
   0  -9   4        1.26       -2.18      6.08 o 
   1  -9   4       67.47       78.75      7.13 o 
   2  -9   4       18.54       25.12      6.75 o 
   3  -9   4       25.99       20.31      6.17 o 
   4  -9   4       25.62       16.29      6.59 o 
   5  -9   4      400.75      392.23     14.23 o 
   6  -9   4      218.67      219.81     13.20 o 
   7  -9   4       27.23       29.30      9.16 o 
   8  -9   4       23.05       21.10      9.21 o 
   9  -9   4        3.50      -11.50      7.67 o 
  10  -9   4       14.58       18.95     13.05 o 
 -10  -8   4        7.22      -23.39     15.59 o 
  -9  -8   4        0.23       25.83     16.63 o 
  -8  -8   4       90.77       86.77     18.53 o 
  -7  -8   4        4.34       -9.54     13.02 o 
  -6  -8   4        1.07      -18.91     15.34 o 
  -5  -8   4        1.39       -4.18      9.91 o 
  -4  -8   4       18.02        6.31      7.39 o 
  -3  -8   4       20.04       33.22      6.50 o 
  -2  -8   4        6.83        8.84      5.50 o 
  -1  -8   4      114.34      118.23      7.91 o 
   0  -8   4      383.72      386.97     12.25 o 
   1  -8   4      277.77      292.69      9.91 o 
   2  -8   4        0.01       -3.33      4.85 o 
   3  -8   4       27.75       18.96      4.97 o 
   4  -8   4      720.38      712.18     15.61 o 
   5  -8   4      426.93      430.24     14.46 o 
   6  -8   4       91.78       79.96     10.15 o 
   7  -8   4      138.37      150.96     11.80 o 
   8  -8   4        2.75        4.73      7.92 o 
   9  -8   4       17.84       17.73      8.40 o 
  10  -8   4       63.18       44.38     12.99 o 
 -10  -7   4       35.27       -0.59     19.25 o 
  -9  -7   4        5.16       13.10     16.08 o 
  -8  -7   4        0.57        6.53     13.62 o 
  -7  -7   4      128.98      123.06     25.15 o 
  -6  -7   4        3.18       13.11      5.36 o 
  -5  -7   4       13.38        6.53      5.67 o 
  -4  -7   4        6.25        1.34      5.33 o 
  -3  -7   4      551.48      535.26     12.97 o 
  -2  -7   4        3.91       -1.18      4.32 o 
  -1  -7   4      276.86      314.34     10.09 o 
   0  -7   4      107.17      125.26     10.14 o 
   1  -7   4      760.00      777.28     15.33 o 
   2  -7   4       30.65       31.55      4.66 o 
   3  -7   4       67.42       65.27      6.72 o 
   4  -7   4       47.00       53.37      5.42 o 
   5  -7   4       74.52       67.30      8.83 o 
   6  -7   4      137.60      139.19     12.96 o 
   7  -7   4        0.00        0.33      8.87 o 
   8  -7   4        0.66       -9.21      8.68 o 
   9  -7   4       51.79       64.85     11.12 o 
  10  -7   4        3.79       -5.22     13.22 o 
  11  -7   4        9.10        2.87     17.56 o 
 -11  -6   4        9.22       11.59     13.40 o 
 -10  -6   4       17.20       -7.27     13.96 o 
  -9  -6   4       35.81       20.71     12.70 o 
  -8  -6   4       21.10       16.71      9.94 o 
  -7  -6   4        6.79       13.28     10.41 o 
  -6  -6   4        2.23        9.92      8.42 o 
  -5  -6   4       30.16       36.28      6.88 o 
  -4  -6   4      452.02      467.00     11.91 o 
  -3  -6   4      812.65      849.40     14.77 o 
  -2  -6   4      249.63      255.40     12.93 o 
  -1  -6   4      378.28      419.75     10.67 o 
   0  -6   4      130.59      135.26      6.53 o 
   1  -6   4     1902.26     1818.50     23.80 o 
   2  -6   4      695.30      739.08     11.28 o 
   3  -6   4       57.23       56.47      4.96 o 
   4  -6   4       21.63       22.73      6.67 o 
   5  -6   4      109.55      100.21     10.67 o 
   6  -6   4       88.64       78.21     10.37 o 
   7  -6   4       49.34       54.56     10.43 o 
   8  -6   4        1.53        4.80      8.62 o 
   9  -6   4       45.80       27.20      8.22 o 
  10  -6   4       43.37       29.24     14.71 o 
  11  -6   4       32.76       38.00     15.98 o 
 -11  -5   4        0.01        1.60     12.45 o 
 -10  -5   4        1.42      -10.76     12.31 o 
  -9  -5   4        8.23        3.69     13.80 o 
  -8  -5   4      393.53      405.52     23.44 o 
  -7  -5   4        0.01      -11.04      9.48 o 
  -6  -5   4       33.14       35.31      8.24 o 
  -5  -5   4       17.06       10.62      7.32 o 
  -4  -5   4      128.54      114.18      6.32 o 
  -3  -5   4       18.93       12.32      4.36 o 
  -2  -5   4      110.19      107.92      5.65 o 
  -1  -5   4      164.69      160.31      6.52 o 
   0  -5   4      544.56      583.61     10.11 o 
   1  -5   4       22.76       19.66      3.38 o 
   2  -5   4       70.10       68.74      4.69 o 
   3  -5   4     1771.06     1706.44     27.53 o 
   4  -5   4       92.92       96.86      7.64 o 
   5  -5   4     2030.76     1872.68     31.06 o 
   6  -5   4       29.83       31.93      9.20 o 
   7  -5   4        0.36       -9.04      8.22 o 
   8  -5   4      281.23      251.21     14.65 o 
   9  -5   4       14.07        1.85     11.60 o 
  10  -5   4        6.56       20.17     13.86 o 
  11  -5   4        3.63       25.62     30.81 o 
 -11  -4   4        0.08        1.52     12.12 o 
 -10  -4   4      124.58      131.18     15.58 o 
  -9  -4   4       37.62       37.59     12.19 o 
  -8  -4   4       21.25       30.56     10.57 o 
  -7  -4   4        0.27        8.52      7.71 o 
  -6  -4   4       13.62       16.64      9.24 o 
  -5  -4   4        0.53        0.24      6.32 o 
  -4  -4   4      873.39      925.68     24.18 o 
  -3  -4   4       95.27      112.71      5.50 o 
  -2  -4   4      139.32      139.51      7.53 o 
  -1  -4   4      351.87      352.10      9.28 o 
   0  -4   4        9.15        6.65      3.82 o 
   1  -4   4        1.39        2.71      4.13 o 
   2  -4   4      380.35      370.68     10.34 o 
   3  -4   4       96.50       94.86      5.60 o 
   4  -4   4       25.29       22.20      6.65 o 
   5  -4   4       58.59       61.28     10.09 o 
   6  -4   4      228.77      219.36     13.00 o 
   7  -4   4     1742.43     1609.29     32.43 o 
   8  -4   4      420.87      414.90     13.63 o 
   9  -4   4       79.88       62.52     14.80 o 
  10  -4   4       96.56      109.20     17.06 o 
  11  -4   4        8.28        0.12     19.70 o 
 -11  -3   4       26.20       20.41     11.40 o 
 -10  -3   4       24.85        7.21      9.93 o 
  -9  -3   4       28.66       21.77     18.68 o 
  -8  -3   4       59.49       48.67      9.48 o 
  -7  -3   4      193.11      181.30     13.04 o 
  -6  -3   4      856.19      935.42     23.62 o 
  -5  -3   4       39.38       62.49      7.24 o 
  -4  -3   4      340.34      319.60     10.81 o 
  -3  -3   4      242.89      272.75      7.44 o 
  -2  -3   4     1150.28     1028.61     20.52 o 
  -1  -3   4      357.17      377.96      8.33 o 
   0  -3   4       24.23       24.34      3.85 o 
   1  -3   4      411.07      415.76      9.57 o 
   2  -3   4       36.53       41.09      5.58 o 
   3  -3   4       32.49       33.29      3.28 o 
   4  -3   4       21.98       19.11      6.51 o 
   5  -3   4      154.06      166.91     12.75 o 
   6  -3   4      110.08      115.24      9.80 o 
   7  -3   4      460.27      486.46     14.99 o 
   8  -3   4       36.44       40.05      9.58 o 
   9  -3   4       12.56        5.36     12.28 o 
  10  -3   4       26.98       15.52     16.12 o 
  11  -3   4      101.99      131.73     32.84 o 
 -11  -2   4       10.99       20.78     11.25 o 
 -10  -2   4       10.20       15.34     11.82 o 
  -9  -2   4        1.06      -11.02      8.77 o 
  -8  -2   4       22.02       18.92      9.08 o 
  -7  -2   4       17.99       33.14      9.26 o 
  -6  -2   4       17.56       17.20      7.98 o 
  -5  -2   4      326.87      364.52     13.63 o 
  -4  -2   4      300.24      307.61     10.06 o 
  -3  -2   4      410.81      404.74     10.47 o 
  -2  -2   4     7886.02     7708.52     91.34 o 
  -1  -2   4      204.32      213.24      5.66 o 
   0  -2   4      129.58      133.24     10.07 o 
   1  -2   4      582.01      515.78     11.98 o 
   2  -2   4       22.86       21.03      3.94 o 
   3  -2   4       28.24       32.77      4.56 o 
   4  -2   4      438.41      435.16     11.75 o 
   5  -2   4       20.58       12.31      5.50 o 
   6  -2   4       22.86       17.22      5.46 o 
   7  -2   4      131.57      139.16      9.15 o 
   8  -2   4      254.86      235.87     11.99 o 
   9  -2   4       37.82       17.66     21.36 o 
  10  -2   4       10.99      -19.11     12.74 o 
  11  -2   4        2.33      -12.92     14.42 o 
 -12  -1   4       59.14       51.79     19.44 o 
 -11  -1   4        2.69       12.17     15.41 o 
 -10  -1   4       36.51       45.35     12.66 o 
  -9  -1   4      208.64      217.58     13.77 o 
  -8  -1   4      146.98      153.32     12.86 o 
  -7  -1   4       24.21        5.08      8.40 o 
  -6  -1   4       57.07       54.48      8.73 o 
  -5  -1   4        0.10        6.09      6.43 o 
  -4  -1   4      407.61      413.12     11.66 o 
  -3  -1   4       79.03       88.36      8.62 o 
  -2  -1   4        5.91        9.94      3.16 o 
  -1  -1   4     2671.02     2622.78     33.21 o 
   0  -1   4    24108.80    23103.73    341.88 o 
   1  -1   4        7.46        8.31      3.90 o 
   2  -1   4      400.44      443.50      9.73 o 
   3  -1   4      948.71      907.44     14.86 o 
   4  -1   4      961.72     1036.02     17.22 o 
   5  -1   4      295.64      341.60      9.28 o 
   6  -1   4        0.36       -7.58      5.05 o 
   7  -1   4      132.31      145.11     12.83 o 
   8  -1   4       57.36       71.78     13.36 o 
   9  -1   4      437.20      496.55     32.30 o 
  10  -1   4       15.85       21.42     16.31 o 
  11  -1   4        4.69        0.10     17.01 o 
 -12   0   4        6.79      -21.39     14.26 o 
 -11   0   4        3.35       11.18     15.25 o 
 -10   0   4        2.33       -5.63      8.53 o 
  -9   0   4       65.98       35.30     13.73 o 
  -8   0   4      168.27      169.41     18.97 o 
  -7   0   4       26.55       19.64      8.87 o 
  -6   0   4        4.75        0.08      8.74 o 
  -5   0   4        3.01        3.70      4.96 o 
  -4   0   4      237.68      239.88     10.10 o 
  -3   0   4       22.20       31.30      3.96 o 
  -2   0   4      445.22      411.20     11.72 o 
  -1   0   4       31.05       28.67      3.23 o 
   0   0   4      183.95      190.36      6.47 o 
   1   0   4     1237.43     1139.46     16.76 o 
   2   0   4       18.38       18.67      3.26 o 
   3   0   4      535.04      519.36     10.85 o 
   4   0   4      967.58     1019.49     15.82 o 
   5   0   4      159.94      162.20     11.64 o 
   6   0   4        7.59        0.51      5.46 o 
   7   0   4       78.01       67.97      8.98 o 
   8   0   4      119.97      142.76     10.08 o 
   9   0   4      145.31      135.00     26.16 o 
  10   0   4      109.53       65.11     19.00 o 
  11   0   4       25.49        8.39     16.66 o 
 -12   1   4       20.63        8.35     17.74 o 
 -11   1   4        0.83       -4.52     13.84 o 
 -10   1   4       91.06       91.15     13.63 o 
  -9   1   4      107.83      121.88     11.41 o 
  -8   1   4      231.45      244.42     13.42 o 
  -7   1   4        1.80        0.63      6.18 o 
  -6   1   4       72.70       33.84     13.85 o 
  -5   1   4       65.74       86.94      9.89 o 
  -4   1   4      185.46      220.20     10.21 o 
  -3   1   4       14.66       16.94      5.61 o 
  -2   1   4     1458.64     1420.36     22.23 o 
  -1   1   4      191.28      193.30      5.40 o 
   0   1   4     4518.93     4300.16     47.37 o 
   1   1   4      405.00      419.65      8.55 o 
   2   1   4       38.61       32.28      3.75 o 
   3   1   4      417.73      379.25      8.68 o 
   4   1   4     1086.71     1135.32     18.26 o 
   5   1   4        2.13        4.24      4.92 o 
   6   1   4      492.37      496.94     12.98 o 
   7   1   4      172.54      176.18     14.06 o 
   8   1   4      205.25      192.99      9.50 o 
   9   1   4      194.70      227.42     39.52 o 
  10   1   4       21.71       10.69     15.77 o 
  11   1   4        0.00      -26.20     17.47 o 
 -12   2   4        4.07        1.52     15.75 o 
 -11   2   4       27.97       40.97     14.81 o 
 -10   2   4       23.32       17.38     12.71 o 
  -9   2   4       64.52       51.10     16.21 o 
  -8   2   4       36.42       40.98      7.42 o 
  -7   2   4        0.00       -1.56      6.55 o 
  -6   2   4       18.41       17.94      5.99 o 
  -5   2   4      880.72     1011.13     28.94 o 
  -4   2   4      943.78      985.54     18.69 o 
  -3   2   4     1150.56     1142.67     30.23 o 
  -2   2   4     2029.69     2059.67     32.76 o 
  -1   2   4       69.68       67.38      4.05 o 
   0   2   4     1589.45     1472.83     18.06 o 
   1   2   4        0.39       -0.66      3.05 o 
   2   2   4       45.26       49.34      3.85 o 
   3   2   4        4.82        5.91      5.38 o 
   4   2   4       89.27      102.59      5.48 o 
   5   2   4      880.92      938.70     14.73 o 
   6   2   4      343.73      384.30     13.13 o 
   7   2   4        2.01        3.70      7.76 o 
   8   2   4       70.89       72.87      9.18 o 
   9   2   4       33.86       25.01     15.79 o 
  10   2   4       47.13       30.20     21.66 o 
  11   2   4        1.79        4.69     18.22 o 
 -11   3   4        0.22      -10.63     12.16 o 
 -10   3   4        6.52        3.88     13.07 o 
  -9   3   4        0.08       -2.77      7.34 o 
  -8   3   4      622.17      592.08     18.62 o 
  -7   3   4       51.16       60.46     10.79 o 
  -6   3   4        1.59       -8.92      5.95 o 
  -5   3   4      265.23      265.50     10.86 o 
  -4   3   4      267.81      258.08     11.09 o 
  -3   3   4      186.36      224.20     11.29 o 
  -2   3   4      208.38      211.35      5.59 o 
  -1   3   4     1799.77     1791.78     23.89 o 
   0   3   4      434.65      475.44     13.28 o 
   1   3   4      445.06      387.94      8.23 o 
   2   3   4      497.43      497.74     11.62 o 
   3   3   4       27.61       33.77      4.03 o 
   4   3   4        0.31       -1.00      4.51 o 
   5   3   4       41.31       44.09      6.75 o 
   6   3   4      350.08      365.78     13.85 o 
   7   3   4      364.24      340.11     16.40 o 
   8   3   4      115.98      113.49     11.71 o 
   9   3   4      108.40      110.62     21.30 o 
  10   3   4        0.01        9.31     15.62 o 
  11   3   4       91.02       89.32     22.75 o 
 -11   4   4       18.40       36.13     16.46 o 
 -10   4   4        8.14       12.65     12.58 o 
  -9   4   4      148.16      146.35     12.52 o 
  -8   4   4       28.11       31.68      8.36 o 
  -7   4   4        3.46       -5.00      8.29 o 
  -6   4   4       79.09       73.86      8.05 o 
  -5   4   4      233.33      262.18     11.87 o 
  -4   4   4       39.58       44.61      4.80 o 
  -3   4   4      451.87      474.20     12.52 o 
  -2   4   4      365.73      361.44      6.75 o 
  -1   4   4      579.99      625.26     10.85 o 
   0   4   4      128.55      143.85      5.62 o 
   1   4   4     2874.90     2818.90     33.58 o 
   2   4   4      159.19      170.05      6.96 o 
   3   4   4      127.28      110.85      9.27 o 
   4   4   4      381.30      386.62     11.33 o 
   5   4   4       17.85       13.54      7.30 o 
   6   4   4        1.11        6.98      7.32 o 
   7   4   4       16.11       13.25      8.56 o 
   8   4   4      337.05      326.95     23.92 o 
   9   4   4      189.87      170.65     24.41 o 
  10   4   4       17.83       18.71     23.38 o 
  11   4   4        0.42       -6.69     17.18 o 
 -11   5   4        0.03       -5.80     13.50 o 
 -10   5   4       10.38       20.85     13.69 o 
  -9   5   4       60.46       47.26     12.75 o 
  -8   5   4       34.28       31.51     10.35 o 
  -7   5   4        5.78        6.53      8.77 o 
  -6   5   4       82.97       80.49      9.63 o 
  -5   5   4       23.36       24.18      6.15 o 
  -4   5   4       89.10      100.36      5.32 o 
  -3   5   4       95.06       94.38      4.78 o 
  -2   5   4       12.04        8.80      3.06 o 
  -1   5   4       30.75       27.23      3.63 o 
   0   5   4        3.69        3.19      4.01 o 
   1   5   4       76.29       78.59      5.01 o 
   2   5   4      367.69      383.36     19.31 o 
   3   5   4      490.79      457.78     13.48 o 
   4   5   4      394.88      369.39     13.84 o 
   5   5   4       16.94       18.80      7.52 o 
   6   5   4       12.39       17.85      8.02 o 
   7   5   4       11.39       15.03      8.87 o 
   8   5   4       93.53       90.25     12.39 o 
   9   5   4       11.65       12.95     13.05 o 
  10   5   4        2.02        2.19     28.16 o 
 -11   6   4       10.16      -17.13     16.81 o 
 -10   6   4        4.32        6.21     30.91 o 
  -9   6   4      126.17      122.84     25.56 o 
  -8   6   4      211.78      232.30     18.65 o 
  -7   6   4      102.55      131.92     18.77 o 
  -6   6   4      139.82      143.86     14.49 o 
  -5   6   4       12.05        8.17      6.53 o 
  -4   6   4      123.06      111.36      6.87 o 
  -3   6   4       97.88       90.91      5.13 o 
  -2   6   4       83.90      103.44      4.96 o 
  -1   6   4        4.26       10.69      4.08 o 
   0   6   4       25.50       24.91      5.01 o 
   1   6   4      122.41      126.41      7.35 o 
   2   6   4       11.35        8.48      4.98 o 
   3   6   4        0.40       -1.96      5.41 o 
   4   6   4       33.34       40.62      7.96 o 
   5   6   4        6.16        3.04      6.54 o 
   6   6   4      367.61      400.67     16.09 o 
   7   6   4        1.81       -0.75      7.56 o 
   8   6   4      122.51      140.80     14.41 o 
   9   6   4       56.49       40.23     10.52 o 
  10   6   4        1.47      -10.61     15.67 o 
 -10   7   4       58.58       53.70     21.34 o 
  -9   7   4        5.14        8.28     14.83 o 
  -8   7   4        2.42      -17.34     13.08 o 
  -7   7   4       24.11       11.95     11.67 o 
  -6   7   4      723.69      726.79     21.51 o 
  -5   7   4     1120.21     1073.10     29.02 o 
  -4   7   4      166.10      167.94      8.14 o 
  -3   7   4      799.92      803.56     15.50 o 
  -2   7   4      278.65      304.29      9.12 o 
  -1   7   4      382.47      355.76     12.38 o 
   0   7   4      109.14      108.41      7.55 o 
   1   7   4        0.32        0.96      5.71 o 
   2   7   4       21.92        9.65      6.08 o 
   3   7   4        0.34       -8.02      6.38 o 
   4   7   4      275.57      285.48     12.47 o 
   5   7   4      212.11      205.58     11.25 o 
   6   7   4      141.59      152.81     12.56 o 
   7   7   4       13.13       19.85      7.88 o 
   8   7   4       67.43       62.95     11.15 o 
   9   7   4        1.45       -7.97      8.32 o 
 -10   8   4       76.76      139.55     25.21 o 
  -9   8   4       92.65      124.03     23.44 o 
  -8   8   4        0.97       -3.09     12.30 o 
  -7   8   4        1.90       -2.68      7.04 o 
  -6   8   4      115.51      122.69     11.69 o 
  -5   8   4      572.63      568.88     18.48 o 
  -4   8   4     1910.79     1823.23     32.92 o 
  -3   8   4        7.36       14.18      8.06 o 
  -2   8   4      516.72      497.47     14.29 o 
  -1   8   4       48.49       52.39      7.03 o 
   0   8   4        0.76       -3.19      6.49 o 
   1   8   4       11.41       12.49      6.44 o 
   2   8   4        3.83        4.89      6.56 o 
   3   8   4       57.98       43.73      9.10 o 
   4   8   4       86.87       80.91      8.98 o 
   5   8   4      286.92      270.70     12.95 o 
   6   8   4      296.39      285.21     13.73 o 
   7   8   4       18.55       17.42      6.92 o 
   8   8   4        9.31       11.26      9.32 o 
   9   8   4        0.54       -2.95     13.42 o 
  -9   9   4        0.01       -2.34     16.41 o 
  -8   9   4       86.86      105.63     17.84 o 
  -7   9   4      155.25      147.63     23.49 o 
  -6   9   4       15.57       17.61      9.20 o 
  -5   9   4       19.37       13.48      9.71 o 
  -4   9   4       68.77       71.76     10.32 o 
  -3   9   4        0.01       -7.33      8.34 o 
  -2   9   4      307.46      313.60     15.59 o 
  -1   9   4      275.73      294.72     12.57 o 
   0   9   4      907.41      914.92     19.51 o 
   1   9   4        0.35       -5.96      6.48 o 
   2   9   4      220.62      208.70     11.96 o 
   3   9   4      278.25      238.62     24.31 o 
   4   9   4        3.84        2.11      8.15 o 
   5   9   4      104.13      112.45     11.60 o 
   6   9   4       55.39       52.69      9.44 o 
   7   9   4       19.55       16.84     10.62 o 
   8   9   4       11.99       29.34     10.14 o 
  -9  10   4       46.50       42.78     21.87 o 
  -8  10   4       65.57       73.27     17.96 o 
  -7  10   4       14.62        9.95     10.00 o 
  -6  10   4        8.59       -4.31      9.20 o 
  -5  10   4       17.34       15.11      9.94 o 
  -4  10   4       68.34       73.60     10.84 o 
  -3  10   4        5.87        3.26      9.07 o 
  -2  10   4       27.38       29.39     10.56 o 
  -1  10   4        2.34      -11.04      7.36 o 
   0  10   4      181.87      152.80     10.26 o 
   1  10   4      273.18      257.74     12.76 o 
   2  10   4      214.46      234.50     13.99 o 
   3  10   4        6.84        2.75      7.51 o 
   4  10   4       97.86      108.77     11.74 o 
   5  10   4        5.68        0.70     10.21 o 
   6  10   4        0.45      -12.55      8.37 o 
   7  10   4       78.31       77.36     12.88 o 
   8  10   4       23.16        9.09     11.68 o 
  -8  11   4      102.28      106.68     12.22 o 
  -7  11   4        0.00        3.52     10.77 o 
  -6  11   4       16.70        9.15     10.20 o 
  -5  11   4        0.17       17.16     10.94 o 
  -4  11   4        3.37       -1.64     10.79 o 
  -3  11   4        0.70       14.03      9.43 o 
  -2  11   4        2.79        6.45      9.71 o 
  -1  11   4      112.60      103.31     14.27 o 
   0  11   4      201.28      196.56     13.22 o 
   1  11   4      338.86      314.64     22.66 o 
   2  11   4        2.26       10.57      8.98 o 
   3  11   4        7.06       11.34      7.17 o 
   4  11   4        0.83       -5.88      9.54 o 
   5  11   4       43.59       47.61     11.76 o 
   6  11   4        0.42       -1.00      9.87 o 
   7  11   4       13.42       24.73     11.46 o 
  -7  12   4       56.26       74.26     14.36 o 
  -6  12   4      155.76      157.60     16.55 o 
  -5  12   4       62.86       58.59     13.41 o 
  -4  12   4        0.39        1.55     10.88 o 
  -3  12   4       42.06       48.26     12.02 o 
  -2  12   4       41.36       30.37     10.85 o 
  -1  12   4       91.50       97.73     12.10 o 
   0  12   4        8.80        1.52     11.20 o 
   1  12   4        1.20       22.12     11.07 o 
   2  12   4       97.07      101.31     14.57 o 
   3  12   4       26.90       11.34     10.36 o 
   4  12   4       25.04        5.80     10.59 o 
   5  12   4        4.08       -3.66     14.88 o 
   6  12   4        4.80       -7.26     10.67 o 
  -6  13   4       54.81       41.93     13.44 o 
  -5  13   4       53.75       57.31     14.77 o 
  -4  13   4       22.78       31.30     12.90 o 
  -3  13   4        3.98        5.56     11.64 o 
  -2  13   4       73.17       64.42     12.75 o 
  -1  13   4       27.87       10.95     11.24 o 
   0  13   4        0.24       35.67     12.51 o 
   1  13   4       53.83       66.58     19.89 o 
   2  13   4        1.15      -12.21     12.28 o 
   3  13   4        1.74        1.10     13.70 o 
   4  13   4       14.20       39.67     19.54 o 
  -4  14   4        5.51        2.02     12.63 o 
  -3  14   4       26.25       42.26     14.17 o 
  -2  14   4        2.68       -1.65     13.56 o 
  -1  14   4       17.60       27.49     15.18 o 
   0  14   4       39.96       45.55     20.12 o 
   1  14   4       15.41        6.37     21.70 o 
   2  14   4       18.16       16.40     14.92 o 
   3  14   4        7.86       17.35     15.64 o 
  -3 -15   5       39.77       38.95     15.44 o 
  -2 -15   5        2.06        4.31     14.10 o 
  -1 -15   5        0.85        7.13     12.59 o 
   0 -15   5        3.94       20.54     11.88 o 
   1 -15   5       19.82       27.62     14.38 o 
   2 -15   5       18.56        8.08     12.87 o 
   3 -15   5        0.52       -1.11     10.92 o 
   4 -15   5        8.73        5.71     10.12 o 
  -5 -14   5       23.25       25.98     14.55 o 
  -4 -14   5       12.38       -0.71     13.10 o 
  -3 -14   5       25.63       44.72     14.88 o 
  -2 -14   5        0.16       31.45     13.33 o 
  -1 -14   5        0.22        9.79      9.16 o 
   0 -14   5        0.08       -6.97      9.66 o 
   1 -14   5        0.50        5.24     14.14 o 
   2 -14   5       88.50       90.68     14.54 o 
   3 -14   5       18.61       14.38      9.86 o 
   4 -14   5        0.00       -8.00      8.96 o 
   5 -14   5        0.56        7.90     10.77 o 
   6 -14   5       19.37        2.42     10.50 o 
  -6 -13   5        6.03       22.59     12.56 o 
  -5 -13   5       14.31       15.35     13.18 o 
  -4 -13   5       63.23       65.53     15.01 o 
  -3 -13   5        3.00       -4.11     11.81 o 
  -2 -13   5       11.58        7.80      9.48 o 
  -1 -13   5        6.18        6.37      9.73 o 
   0 -13   5       12.53        7.66     10.21 o 
   1 -13   5        4.77       18.37      9.48 o 
   2 -13   5        4.08       15.33      9.12 o 
   3 -13   5       11.98       12.94      9.14 o 
   4 -13   5       52.27       72.68     10.80 o 
   5 -13   5        9.69      -13.20      8.80 o 
   6 -13   5       12.82       14.65     11.01 o 
   7 -13   5        3.37        5.06     10.64 o 
  -7 -12   5        2.08        5.53      9.79 o 
  -6 -12   5       29.51       38.75     12.67 o 
  -5 -12   5        6.30        5.70     15.76 o 
  -4 -12   5       31.32       19.16     21.32 o 
  -3 -12   5        3.76        0.25     10.32 o 
  -2 -12   5        9.76        4.02     13.74 o 
  -1 -12   5       36.79       46.66     10.68 o 
   0 -12   5      104.40      110.71     13.04 o 
   1 -12   5      265.24      229.42     13.36 o 
   2 -12   5        9.15       11.23      8.21 o 
   3 -12   5       77.18       62.25      8.85 o 
   4 -12   5       32.76       29.28      9.42 o 
   5 -12   5        8.95       10.75     12.82 o 
   6 -12   5       14.59       14.72      9.55 o 
   7 -12   5        4.67        4.42      9.90 o 
   8 -12   5        1.30       -4.23     10.56 o 
  -8 -11   5       39.32       67.15     21.41 o 
  -7 -11   5        6.62        7.97      8.92 o 
  -6 -11   5        1.19        4.36      9.47 o 
  -5 -11   5        2.32       -1.63     10.28 o 
  -4 -11   5        9.14       -3.81      9.96 o 
  -3 -11   5      334.72      304.04     16.54 o 
  -2 -11   5        5.27        7.07      9.09 o 
  -1 -11   5        2.98        0.11      8.56 o 
   0 -11   5       17.48       28.42      7.74 o 
   1 -11   5        3.03        4.14      7.01 o 
   2 -11   5       33.90       14.64      6.59 o 
   3 -11   5       10.57       19.51      7.12 o 
   4 -11   5      159.09      137.42     11.42 o 
   5 -11   5       55.26       36.44     10.14 o 
   6 -11   5        0.01        8.27      9.08 o 
   7 -11   5       18.35        8.19      9.81 o 
   8 -11   5       19.56       27.14     11.55 o 
   9 -11   5       27.17       12.06      9.95 o 
  -9 -10   5        1.81        0.89     17.12 o 
  -8 -10   5       12.53        7.01     16.33 o 
  -7 -10   5        2.04        8.70      8.08 o 
  -6 -10   5        0.08       -3.44     10.05 o 
  -5 -10   5       60.45       84.08     12.83 o 
  -4 -10   5       43.63       44.88      9.58 o 
  -3 -10   5      869.89      837.25     24.77 o 
  -2 -10   5        6.35        0.81      7.48 o 
  -1 -10   5      169.85      169.02     10.64 o 
   0 -10   5       92.64       86.79      8.70 o 
   1 -10   5      360.16      346.90     13.10 o 
   2 -10   5        7.07        5.38      5.95 o 
   3 -10   5       50.73       50.38      7.58 o 
   4 -10   5        6.64        2.38      6.69 o 
   5 -10   5      183.60      205.52     14.20 o 
   6 -10   5      199.94      233.56     14.02 o 
   7 -10   5       74.26       74.95     10.99 o 
   8 -10   5        1.38        6.72      8.95 o 
   9 -10   5        1.38      -12.62      8.41 o 
  -9  -9   5        2.89       -1.80     20.10 o 
  -8  -9   5        5.17       14.12     14.70 o 
  -7  -9   5        4.42       -1.49     14.30 o 
  -6  -9   5      123.76      138.32     12.84 o 
  -5  -9   5       53.06       20.40     14.04 o 
  -4  -9   5       28.12       33.63      9.05 o 
  -3  -9   5      229.32      193.01     12.73 o 
  -2  -9   5       61.12       59.51     11.15 o 
  -1  -9   5      248.20      263.64     11.12 o 
   0  -9   5       88.61       78.26      7.95 o 
   1  -9   5        3.90        4.35      5.42 o 
   2  -9   5      106.33      104.09      7.48 o 
   3  -9   5      285.82      277.24     10.71 o 
   4  -9   5        0.46       -1.26      8.35 o 
   5  -9   5      328.90      307.70     19.58 o 
   6  -9   5      826.79      759.63     21.85 o 
   7  -9   5       61.51       69.31     10.37 o 
   8  -9   5       21.90       38.30     10.92 o 
   9  -9   5        3.14       11.07      8.48 o 
  10  -9   5       39.77       44.40      9.22 o 
 -10  -8   5       15.35       24.46     17.08 o 
  -9  -8   5       16.91       19.76     15.94 o 
  -8  -8   5        6.60        3.94     16.80 o 
  -7  -8   5       66.27      101.13     19.15 o 
  -6  -8   5        1.00        5.81      7.38 o 
  -5  -8   5       51.08       46.04      9.06 o 
  -4  -8   5      181.20      200.89     19.51 o 
  -3  -8   5      393.62      426.58     15.39 o 
  -2  -8   5       16.50       15.69      4.62 o 
  -1  -8   5       64.60       71.61      7.10 o 
   0  -8   5       55.38       74.20     11.77 o 
   1  -8   5       72.03       78.22      6.82 o 
   2  -8   5       22.53       16.35      4.89 o 
   3  -8   5      138.71      144.10      9.05 o 
   4  -8   5        1.47       -0.59      6.21 o 
   5  -8   5      222.98      198.99     11.81 o 
   6  -8   5       88.58       80.02      9.87 o 
   7  -8   5       92.99       77.54     11.47 o 
   8  -8   5        6.22      -13.06      8.81 o 
   9  -8   5        9.10        5.46     10.36 o 
  10  -8   5        0.00       -9.34     12.68 o 
 -10  -7   5        5.53       21.38     22.25 o 
  -9  -7   5        0.13        9.08     13.71 o 
  -8  -7   5      100.97      109.66     19.43 o 
  -7  -7   5       86.34       29.08     15.58 o 
  -6  -7   5      230.90      240.90     12.94 o 
  -5  -7   5        4.98        0.75      6.00 o 
  -4  -7   5      738.30      719.12     15.78 o 
  -3  -7   5        6.08        9.56      5.66 o 
  -2  -7   5      178.42      192.74      8.70 o 
  -1  -7   5      997.04      939.43     17.54 o 
   0  -7   5       45.40       59.43      5.37 o 
   1  -7   5      562.80      555.26     11.12 o 
   2  -7   5      332.26      351.73      9.17 o 
   3  -7   5       18.03       13.35      5.15 o 
   4  -7   5       44.14       50.18      5.46 o 
   5  -7   5        0.05       -6.22      7.64 o 
   6  -7   5      188.00      186.84     13.44 o 
   7  -7   5       24.65       15.61      9.55 o 
   8  -7   5       19.45       12.84      9.47 o 
   9  -7   5        1.50        1.00     10.54 o 
  10  -7   5        0.60      -12.71     12.17 o 
 -10  -6   5        7.70       12.62     24.80 o 
  -9  -6   5       53.64       59.64     22.96 o 
  -8  -6   5        1.97        6.89     12.99 o 
  -7  -6   5      110.49       95.72     17.43 o 
  -6  -6   5        0.38       -6.86     10.09 o 
  -5  -6   5        2.92       -0.48      4.54 o 
  -4  -6   5      693.77      723.69     14.83 o 
  -3  -6   5       91.31      112.30      8.09 o 
  -2  -6   5      666.77      618.69     11.94 o 
  -1  -6   5      517.96      543.60     12.07 o 
   0  -6   5        0.22       -2.26      3.32 o 
   1  -6   5      124.66      114.68      6.71 o 
   2  -6   5      942.38      948.58     14.24 o 
   3  -6   5     2682.84     2577.26     34.40 o 
   4  -6   5      137.21      158.18      8.90 o 
   5  -6   5       10.15       16.89      8.01 o 
   6  -6   5        4.63       -5.56      8.57 o 
   7  -6   5      281.19      289.80     20.96 o 
   8  -6   5       57.04       43.88     12.55 o 
   9  -6   5        2.74      -11.16      7.44 o 
  10  -6   5       23.71       20.12     13.48 o 
  11  -6   5       31.41       -0.42     14.33 o 
 -11  -5   5        0.24        6.44     12.41 o 
 -10  -5   5       36.39       31.99     13.00 o 
  -9  -5   5       57.13       63.92     13.80 o 
  -8  -5   5       23.41       16.27     20.54 o 
  -7  -5   5      352.38      329.42     16.12 o 
  -6  -5   5        4.22       17.73      8.31 o 
  -5  -5   5      148.06      138.93     10.53 o 
  -4  -5   5       11.34        0.00      4.15 o 
  -3  -5   5        0.50       -1.70      2.83 o 
  -2  -5   5       14.43       14.42      4.77 o 
  -1  -5   5      271.11      258.39      9.04 o 
   0  -5   5      125.84      115.13      5.56 o 
   1  -5   5      254.72      241.95      6.60 o 
   2  -5   5        0.26       -6.89      4.59 o 
   3  -5   5      248.21      251.84      8.09 o 
   4  -5   5       30.80       40.25      5.65 o 
   5  -5   5      192.76      152.95     11.53 o 
   6  -5   5      127.66      110.97     13.06 o 
   7  -5   5      236.11      190.63     13.64 o 
   8  -5   5      546.07      542.22     20.78 o 
   9  -5   5        2.47       -0.80      8.06 o 
  10  -5   5       35.22       29.05     17.03 o 
  11  -5   5        4.69      -14.67     15.38 o 
 -11  -4   5        0.01        7.67     12.55 o 
 -10  -4   5        7.47       -0.85     11.33 o 
  -9  -4   5       51.78       48.01     10.88 o 
  -8  -4   5      516.92      547.94     18.82 o 
  -7  -4   5        2.57       -6.93      7.50 o 
  -6  -4   5      109.78      112.89      9.73 o 
  -5  -4   5        0.05       -4.35      7.22 o 
  -4  -4   5        4.18        3.22      3.74 o 
  -3  -4   5       37.37       41.91      4.19 o 
  -2  -4   5      318.11      319.12     11.97 o 
  -1  -4   5        8.58        8.00      3.67 o 
   0  -4   5      302.49      293.73      8.25 o 
   1  -4   5      212.59      242.72      7.47 o 
   2  -4   5       43.39       42.55      5.63 o 
   3  -4   5      264.10      259.45      8.75 o 
   4  -4   5       12.84        7.78      6.56 o 
   5  -4   5      594.91      590.83     18.80 o 
   6  -4   5       10.38       20.87      8.75 o 
   7  -4   5       87.14       93.17     13.83 o 
   8  -4   5      203.10      209.42     13.78 o 
   9  -4   5       68.23       56.09      8.74 o 
  10  -4   5       11.22        0.86     14.87 o 
  11  -4   5       27.21       45.67     20.03 o 
 -11  -3   5        8.91      -10.06     11.39 o 
 -10  -3   5       14.54        4.64      9.39 o 
  -9  -3   5       37.11       45.38     10.75 o 
  -8  -3   5       66.51       71.98      9.64 o 
  -7  -3   5       28.55       55.74      8.94 o 
  -6  -3   5       64.61       77.90      8.59 o 
  -5  -3   5       34.15       28.88      9.42 o 
  -4  -3   5     2284.20     2346.06     35.13 o 
  -3  -3   5      282.25      300.87      7.18 o 
  -2  -3   5      241.70      196.80      6.86 o 
  -1  -3   5      198.59      200.39      6.58 o 
   0  -3   5     2973.96     3081.30     41.11 o 
   1  -3   5      397.23      369.57      9.64 o 
   2  -3   5      707.98      702.45     16.17 o 
   3  -3   5        8.93       16.50      4.44 o 
   4  -3   5        0.10       -3.45      4.44 o 
   5  -3   5       80.29       70.95      9.15 o 
   6  -3   5      211.16      188.40     12.69 o 
   7  -3   5      522.35      515.40     19.11 o 
   8  -3   5        0.77        2.03      8.67 o 
   9  -3   5        4.03       14.72     12.17 o 
  10  -3   5        4.23       -1.00     13.92 o 
  11  -3   5       57.64       56.04     21.16 o 
 -11  -2   5        5.19       -0.90     10.00 o 
 -10  -2   5        0.18       -8.51      8.87 o 
  -9  -2   5        0.13        3.46      8.00 o 
  -8  -2   5       71.36       72.53      9.67 o 
  -7  -2   5       57.68       70.31     10.02 o 
  -6  -2   5      110.95      110.77     10.16 o 
  -5  -2   5       69.47       69.06      7.64 o 
  -4  -2   5     2299.77     2361.57     38.48 o 
  -3  -2   5        4.52        5.44      4.04 o 
  -2  -2   5      397.32      334.43     10.12 o 
  -1  -2   5        7.40        9.77      3.14 o 
   0  -2   5     1075.58     1031.36     22.47 o 
   1  -2   5      530.58      506.58     12.32 o 
   2  -2   5      495.19      472.25     10.63 o 
   3  -2   5       86.13       63.64      6.45 o 
   4  -2   5      302.43      334.14     13.02 o 
   5  -2   5      493.28      495.92     12.53 o 
   6  -2   5        1.88       -2.00      7.35 o 
   7  -2   5       23.50       33.46     10.39 o 
   8  -2   5      100.61      104.81     12.83 o 
   9  -2   5      266.24      258.79     25.68 o 
  10  -2   5        4.92       32.69     17.73 o 
  11  -2   5       10.36       12.43     21.95 o 
 -11  -1   5        7.18        5.13     11.33 o 
 -10  -1   5        8.40        5.02      8.83 o 
  -9  -1   5       56.00       41.28     15.75 o 
  -8  -1   5      117.86      121.14     11.86 o 
  -7  -1   5      539.43      509.51     18.70 o 
  -6  -1   5      184.44      199.14     10.64 o 
  -5  -1   5       38.18       42.41      6.12 o 
  -4  -1   5     1849.34     1954.47     33.05 o 
  -3  -1   5      138.70      122.63      5.92 o 
  -2  -1   5      299.29      281.75      7.47 o 
  -1  -1   5      224.01      242.57      8.37 o 
   0  -1   5     2062.82     2126.22     31.76 o 
   1  -1   5      912.58      984.81     18.32 o 
   2  -1   5     4215.17     4069.66     50.74 o 
   3  -1   5      135.18      146.00      6.12 o 
   4  -1   5        5.64        8.29      5.54 o 
   5  -1   5       55.89       63.58      6.35 o 
   6  -1   5      184.97      192.36      9.17 o 
   7  -1   5      406.15      409.69     16.82 o 
   8  -1   5        6.70      -12.35      8.23 o 
   9  -1   5        0.25      -13.08     26.10 o 
  10  -1   5       53.07       62.70     18.97 o 
  11  -1   5       50.07       36.82     19.01 o 
 -11   0   5       34.85       25.05     15.89 o 
 -10   0   5        0.02       -0.39      7.73 o 
  -9   0   5       43.87       35.75     10.48 o 
  -8   0   5       28.02       23.04     11.00 o 
  -7   0   5      115.75      101.19     11.93 o 
  -6   0   5       23.48       27.19      6.53 o 
  -5   0   5       31.07       26.62      6.71 o 
  -4   0   5       99.24      110.56      7.56 o 
  -3   0   5       75.36       74.97      9.92 o 
  -2   0   5      307.45      300.70      8.68 o 
  -1   0   5     2678.00     2629.81     33.85 o 
   0   0   5     2247.26     2202.62     32.81 o 
   1   0   5     1103.82     1141.98     17.48 o 
   2   0   5     2201.02     2128.19     29.22 o 
   3   0   5        0.47        1.74      3.80 o 
   4   0   5     1145.33     1268.05     20.37 o 
   5   0   5      172.79      183.91      8.47 o 
   6   0   5      134.43      143.96      8.41 o 
   7   0   5       69.39       56.88     11.63 o 
   8   0   5      234.11      273.02     22.26 o 
   9   0   5        5.74       22.13     16.24 o 
  10   0   5       20.07       14.78     16.88 o 
  11   0   5      172.85      174.92     34.23 o 
 -11   1   5      124.65      124.86     16.06 o 
 -10   1   5       65.00       71.45     15.26 o 
  -9   1   5        7.66       -1.55      7.31 o 
  -8   1   5      178.83      147.34     27.51 o 
  -7   1   5      110.36      127.63     13.72 o 
  -6   1   5       23.51       23.29      7.87 o 
  -5   1   5        6.81       13.71      5.58 o 
  -4   1   5       24.62       14.42      5.18 o 
  -3   1   5       79.42      102.87      5.42 o 
  -2   1   5      952.06      892.44     16.15 o 
  -1   1   5      156.41      157.16      5.31 o 
   0   1   5     9820.39     9753.93    103.46 o 
   1   1   5        9.42        7.85      3.21 o 
   2   1   5      378.96      353.20      7.96 o 
   3   1   5      387.46      395.02     11.21 o 
   4   1   5      985.72      996.53     19.00 o 
   5   1   5      253.79      273.74     10.06 o 
   6   1   5        0.99        4.08      6.52 o 
   7   1   5        2.75      -11.29      7.53 o 
   8   1   5       42.23       36.57     16.71 o 
   9   1   5       65.24       68.13     19.04 o 
  10   1   5        0.98       -5.37     16.88 o 
  11   1   5       13.25        6.45     22.17 o 
 -11   2   5       60.07      105.57     16.90 o 
 -10   2   5       77.04       75.15      9.89 o 
  -9   2   5        5.74        5.00      6.81 o 
  -8   2   5      508.63      557.31     15.30 o 
  -7   2   5      116.18      107.80      8.88 o 
  -6   2   5       43.55       44.81      7.54 o 
  -5   2   5      238.94      225.11     10.28 o 
  -4   2   5      134.21      133.40     12.79 o 
  -3   2   5      618.63      668.00     11.08 o 
  -2   2   5     2936.68     2950.51     38.09 o 
  -1   2   5      966.80      982.50     14.07 o 
   0   2   5     6428.85     6394.07     64.90 o 
   1   2   5      179.48      160.47      8.29 o 
   2   2   5       51.89       37.75      4.22 o 
   3   2   5        8.84       10.55      4.21 o 
   4   2   5      230.59      228.91      7.25 o 
   5   2   5        1.26        3.48      5.19 o 
   6   2   5      256.04      262.44     25.28 o 
   7   2   5       29.13       35.95      9.53 o 
   8   2   5       78.40       84.90     11.82 o 
   9   2   5       22.49       23.87      8.20 o 
  10   2   5        1.75       -6.03     15.11 o 
  11   2   5        7.97       -8.36     16.99 o 
 -11   3   5        3.94       30.20     14.13 o 
 -10   3   5        2.70        3.13     10.57 o 
  -9   3   5       11.87       13.69      8.03 o 
  -8   3   5      503.00      506.10     16.74 o 
  -7   3   5       14.61       30.10      7.60 o 
  -6   3   5        2.30        9.99      6.96 o 
  -5   3   5       17.79       17.90      7.14 o 
  -4   3   5      107.78      104.32      7.81 o 
  -3   3   5     1425.11     1501.21     23.06 o 
  -2   3   5     4148.88     4413.24     43.12 o 
  -1   3   5      660.73      651.42     12.54 o 
   0   3   5      500.76      533.78     10.11 o 
   1   3   5      421.74      389.31      9.07 o 
   2   3   5      362.62      375.11      9.10 o 
   3   3   5      525.01      534.99     12.00 o 
   4   3   5      108.16      122.80      7.31 o 
   5   3   5        1.88       -1.02      9.24 o 
   6   3   5        9.96       16.77      7.46 o 
   7   3   5        3.10       -2.99     16.00 o 
   8   3   5        0.28        1.11      9.03 o 
   9   3   5       32.34       10.01     16.62 o 
  10   3   5        4.46        0.98     15.54 o 
  11   3   5        2.76       19.74     19.86 o 
 -11   4   5        0.64       -0.50     13.28 o 
 -10   4   5        0.19        2.25     11.82 o 
  -9   4   5       51.37       51.99     10.82 o 
  -8   4   5       56.87       60.15     10.59 o 
  -7   4   5      141.97      172.43     12.00 o 
  -6   4   5        1.56       -2.89      7.25 o 
  -5   4   5       40.74       48.79      8.01 o 
  -4   4   5       54.22       76.50      6.06 o 
  -3   4   5      275.08      307.09      9.72 o 
  -2   4   5      291.07      269.52      7.08 o 
  -1   4   5       68.22       70.07      4.13 o 
   0   4   5      554.76      542.62      9.26 o 
   1   4   5      162.08      150.96      6.34 o 
   2   4   5     2352.26     2260.57     29.11 o 
   3   4   5      242.06      203.99      8.39 o 
   4   4   5      446.11      448.43     13.68 o 
   5   4   5       17.55       25.79      7.68 o 
   6   4   5      348.08      351.38     14.62 o 
   7   4   5        9.63        0.71      8.75 o 
   8   4   5        0.48        0.36     12.57 o 
   9   4   5        2.41       -4.58      9.11 o 
  10   4   5       57.53       41.28     22.57 o 
 -11   5   5       18.32        3.60     21.24 o 
 -10   5   5       46.99       23.67     18.80 o 
  -9   5   5        5.64       -2.94     10.59 o 
  -8   5   5      249.71      274.04     17.43 o 
  -7   5   5        0.70        2.05     10.84 o 
  -6   5   5        0.01       -6.94      8.90 o 
  -5   5   5        0.82        3.79      6.88 o 
  -4   5   5        9.63       12.34      5.30 o 
  -3   5   5      226.07      209.15      7.17 o 
  -2   5   5      441.25      433.39      9.38 o 
  -1   5   5      362.98      355.72      8.39 o 
   0   5   5     1591.03     1684.26     21.61 o 
   1   5   5       57.76       61.39      5.16 o 
   2   5   5      127.39      144.67      6.78 o 
   3   5   5      268.64      244.99      9.18 o 
   4   5   5      491.03      460.68     17.60 o 
   5   5   5       78.29       80.88      9.31 o 
   6   5   5      535.09      529.07     17.76 o 
   7   5   5       40.51       60.65     10.58 o 
   8   5   5        3.54       -2.28      8.43 o 
   9   5   5       10.28        6.21      9.33 o 
  10   5   5       38.64       53.37     20.88 o 
 -11   6   5       17.53       43.18     21.76 o 
 -10   6   5        2.32        1.65     16.67 o 
  -9   6   5      116.12      129.21     17.05 o 
  -8   6   5      576.31      663.42     53.22 o 
  -7   6   5      104.95       92.37     13.58 o 
  -6   6   5       77.34       72.59     14.18 o 
  -5   6   5      221.98      209.91     11.65 o 
  -4   6   5        2.03       -4.05      9.29 o 
  -3   6   5       46.85       61.71      5.48 o 
  -2   6   5       53.56       54.94      4.30 o 
  -1   6   5      133.74      137.85      5.72 o 
   0   6   5        8.26       10.19      4.44 o 
   1   6   5       59.30       56.69      7.23 o 
   2   6   5       19.62       19.76      5.46 o 
   3   6   5      141.56      150.25      9.83 o 
   4   6   5       98.94      109.55     12.52 o 
   5   6   5        4.26        2.53      6.12 o 
   6   6   5        0.47       -5.86      8.49 o 
   7   6   5       26.74       24.54      9.91 o 
   8   6   5       40.25       52.63     21.36 o 
   9   6   5        2.34      -10.60      9.14 o 
  10   6   5        9.66       16.33     18.72 o 
 -10   7   5       55.55       80.05     23.36 o 
  -9   7   5       98.17       83.68     16.61 o 
  -8   7   5        7.66       26.68     13.04 o 
  -7   7   5       58.40       48.73     14.86 o 
  -6   7   5      155.76      163.40     11.07 o 
  -5   7   5       80.95       72.37      9.93 o 
  -4   7   5     1382.79     1326.61     25.70 o 
  -3   7   5       61.98       61.86      7.54 o 
  -2   7   5      372.15      371.27      9.56 o 
  -1   7   5        0.05       -6.78      4.52 o 
   0   7   5      440.77      445.55     12.49 o 
   1   7   5      250.29      263.26     10.40 o 
   2   7   5       36.95       26.54      7.89 o 
   3   7   5       77.12       69.82      8.72 o 
   4   7   5        0.12        4.67      7.65 o 
   5   7   5       42.51       41.46      8.51 o 
   6   7   5        3.33        7.36      7.87 o 
   7   7   5       10.67       -1.57      9.40 o 
   8   7   5       27.26       29.02     10.81 o 
   9   7   5        1.54      -10.43      9.62 o 
 -10   8   5        6.43        9.45     19.50 o 
  -9   8   5       31.65       26.10     14.65 o 
  -8   8   5        2.78      -15.36     11.90 o 
  -7   8   5       91.72      104.53     16.70 o 
  -6   8   5      232.95      216.52     13.96 o 
  -5   8   5       18.75       15.87      8.10 o 
  -4   8   5       98.90       82.64     10.08 o 
  -3   8   5        0.05        7.63      7.25 o 
  -2   8   5        0.28        1.59      8.31 o 
  -1   8   5      869.98      814.79     18.28 o 
   0   8   5       35.47       26.43      6.66 o 
   1   8   5       43.76       38.18      9.35 o 
   2   8   5      230.50      214.69     11.68 o 
   3   8   5       17.33        4.99      5.59 o 
   4   8   5       65.66       62.84      8.76 o 
   5   8   5       23.02       12.28      7.74 o 
   6   8   5       63.98       67.23      9.46 o 
   7   8   5       15.63       26.30      8.57 o 
   8   8   5       55.90       59.36     11.82 o 
   9   8   5        9.89        4.59      9.68 o 
  -9   9   5        0.05       -2.68     14.56 o 
  -8   9   5       79.17       66.70     16.80 o 
  -7   9   5       61.82       46.86      9.86 o 
  -6   9   5        0.01      -13.88     10.19 o 
  -5   9   5       97.55       88.43     13.49 o 
  -4   9   5       55.08       47.80     14.29 o 
  -3   9   5      247.04      252.84     14.71 o 
  -2   9   5     1295.71     1226.44     45.69 o 
  -1   9   5        2.69       -7.36      7.28 o 
   0   9   5       60.12       64.53      9.57 o 
   1   9   5      620.95      568.96     18.35 o 
   2   9   5      230.82      245.06     12.81 o 
   3   9   5      253.29      230.88     13.42 o 
   4   9   5       13.62        8.73      8.55 o 
   5   9   5        4.75       -3.57      7.39 o 
   6   9   5        3.86        7.12      7.76 o 
   7   9   5       47.99       38.07      9.88 o 
   8   9   5       16.27        6.13      9.85 o 
  -8  10   5        0.29        6.17     14.75 o 
  -7  10   5      100.80      102.68     12.40 o 
  -6  10   5      102.50      114.31     13.55 o 
  -5  10   5       34.96       35.94     15.62 o 
  -4  10   5        2.64        6.41      8.90 o 
  -3  10   5       61.33       65.68     11.14 o 
  -2  10   5       99.48      103.43     12.04 o 
  -1  10   5        9.51        7.27     10.48 o 
   0  10   5      105.98      113.23     14.59 o 
   1  10   5      170.13      162.03     13.39 o 
   2  10   5        0.96        0.28      8.10 o 
   3  10   5        1.82        1.00      8.45 o 
   4  10   5       61.76       73.36     16.78 o 
   5  10   5      271.03      252.67     16.64 o 
   6  10   5       28.11       23.28     10.60 o 
   7  10   5       52.27       64.14     12.60 o 
  -8  11   5        7.90       -3.09     15.96 o 
  -7  11   5       37.34       41.09     11.56 o 
  -6  11   5       40.04       56.82     12.40 o 
  -5  11   5        0.66      -14.09      9.39 o 
  -4  11   5        7.47       -8.34      9.26 o 
  -3  11   5        0.97      -13.45      8.97 o 
  -2  11   5       29.24       16.59     10.17 o 
  -1  11   5       67.35       59.21     14.33 o 
   0  11   5        3.92       -4.50     10.53 o 
   1  11   5       31.88       39.38     10.65 o 
   2  11   5       59.64       70.27     13.51 o 
   3  11   5      146.28      126.67     12.90 o 
   4  11   5       22.16       32.44     10.65 o 
   5  11   5        1.76       -0.77     13.31 o 
   6  11   5       16.36        7.07     10.66 o 
  -7  12   5        5.80        1.07     10.65 o 
  -6  12   5       47.60       38.43     13.68 o 
  -5  12   5       38.21       36.70     12.12 o 
  -4  12   5        1.81       -7.23     10.83 o 
  -3  12   5       48.01       51.26     11.92 o 
  -2  12   5        3.38        3.66      9.44 o 
  -1  12   5      115.27      115.89     16.50 o 
   0  12   5        1.70        2.29     11.08 o 
   1  12   5       39.20       75.09     13.80 o 
   2  12   5        4.93       -0.84     12.60 o 
   3  12   5        3.41       -4.63     12.54 o 
   4  12   5       12.57       -3.02     12.09 o 
   5  12   5        2.95       12.11     16.74 o 
  -5  13   5       12.33       10.59     12.87 o 
  -4  13   5       17.27        8.53     11.63 o 
  -3  13   5       44.93       40.28     22.05 o 
  -2  13   5        4.31        2.41     10.79 o 
  -1  13   5        0.12        1.15     11.35 o 
   0  13   5        0.05        9.25     13.57 o 
   1  13   5       42.22       60.92     27.51 o 
   2  13   5      193.95      184.71     24.44 o 
   3  13   5       41.10       40.22     15.91 o 
   4  13   5       13.28       26.83     14.79 o 
  -3  14   5       25.42       -4.52     12.35 o 
  -2  14   5       49.06       26.51     18.40 o 
  -1  14   5       11.50       13.44     14.30 o 
   0  14   5       10.23       26.39     17.82 o 
   1  14   5        0.37       23.45     18.24 o 
   2  14   5      190.46      213.18     28.16 o 
  -3 -15   6       15.42       24.41     14.74 o 
  -2 -15   6      137.92      128.02     19.86 o 
  -1 -15   6       38.63       54.95     15.43 o 
   0 -15   6       42.71       40.46     12.13 o 
   1 -15   6       17.94       24.14     14.22 o 
   2 -15   6       10.41        9.87     12.82 o 
   3 -15   6       37.17       70.82     14.63 o 
   4 -15   6        5.48        3.05     12.40 o 
  -5 -14   6        4.61        9.84     13.21 o 
  -4 -14   6        5.85        8.34     12.97 o 
  -3 -14   6        8.22       -2.59     12.43 o 
  -2 -14   6       25.26       15.02     14.61 o 
  -1 -14   6       18.61       34.95     11.72 o 
   0 -14   6       33.88       66.04     15.95 o 
   1 -14   6        0.01       11.48     10.02 o 
   2 -14   6        0.01       -1.97     10.13 o 
   3 -14   6        0.02       20.79     11.82 o 
   4 -14   6       81.69       84.07     14.61 o 
   5 -14   6        1.75        5.13     10.47 o 
   6 -14   6        0.40        8.75     11.22 o 
  -6 -13   6       60.53       55.72     17.56 o 
  -5 -13   6       35.89       33.65     14.12 o 
  -4 -13   6       25.67       46.00     13.46 o 
  -3 -13   6        4.64        3.86     20.04 o 
  -2 -13   6       27.89       36.03     10.12 o 
  -1 -13   6       22.44       31.56     10.60 o 
   0 -13   6       21.75       11.03     10.07 o 
   1 -13   6       54.88       44.55     14.07 o 
   2 -13   6      166.91      186.50     19.70 o 
   3 -13   6       55.30       82.66     10.06 o 
   4 -13   6       18.95       20.35      9.64 o 
   5 -13   6       17.66        5.26     10.09 o 
   6 -13   6       40.51       34.79     19.60 o 
   7 -13   6       10.44       -0.13     11.27 o 
  -7 -12   6        0.04        6.02      9.79 o 
  -6 -12   6       56.64       53.57     12.73 o 
  -5 -12   6        8.05      -17.95     11.97 o 
  -4 -12   6      107.75      129.60     22.73 o 
  -3 -12   6        5.91        2.84     12.15 o 
  -2 -12   6       62.13       43.45     17.44 o 
  -1 -12   6        5.27       -9.65     12.28 o 
   0 -12   6      145.85      126.80     13.59 o 
   1 -12   6      259.30      247.32     19.04 o 
   2 -12   6       20.92       10.05      6.94 o 
   3 -12   6      159.29      150.93     10.98 o 
   4 -12   6       10.14       17.91      8.70 o 
   5 -12   6        0.85       13.07      9.66 o 
   6 -12   6        3.41        5.37      9.22 o 
   7 -12   6        2.04       18.57     13.56 o 
   8 -12   6       27.64       32.33     12.27 o 
  -8 -11   6        4.81       21.61     17.67 o 
  -7 -11   6        3.79       -6.82      8.08 o 
  -6 -11   6        5.61        9.36     18.99 o 
  -5 -11   6        0.87       -2.96      9.75 o 
  -4 -11   6       48.93       50.04     12.64 o 
  -3 -11   6       88.75       85.68     11.42 o 
  -2 -11   6       56.36       42.56      9.54 o 
  -1 -11   6       93.16       94.10     11.79 o 
   0 -11   6       58.32       73.24     11.37 o 
   1 -11   6        2.76        9.31      7.13 o 
   2 -11   6        0.21       -2.26      6.07 o 
   3 -11   6      240.12      222.90     11.64 o 
   4 -11   6       23.64       55.12      8.36 o 
   5 -11   6       20.35       35.11     10.15 o 
   6 -11   6       17.95       19.96      9.74 o 
   7 -11   6        1.37        6.03      9.53 o 
   8 -11   6       45.39       50.31     12.73 o 
  -9 -10   6        0.76      -18.85     16.89 o 
  -8 -10   6        5.70       20.39     16.58 o 
  -7 -10   6        8.79       11.47     14.98 o 
  -6 -10   6       32.77       56.58     10.74 o 
  -5 -10   6        0.24       -2.18     11.42 o 
  -4 -10   6       29.17       33.71      9.45 o 
  -3 -10   6        7.35        6.36      8.23 o 
  -2 -10   6      305.00      323.49     16.19 o 
  -1 -10   6      518.46      510.94     20.04 o 
   0 -10   6        1.73        8.08      6.68 o 
   1 -10   6       51.53       45.98      6.36 o 
   2 -10   6       19.55       13.03      6.26 o 
   3 -10   6        5.89        2.04      6.67 o 
   4 -10   6       14.81        8.76      7.05 o 
   5 -10   6      802.77      796.74     25.48 o 
   6 -10   6       33.67       51.04      9.54 o 
   7 -10   6        0.21       -4.06      8.28 o 
   8 -10   6        3.14        7.30      9.19 o 
   9 -10   6        0.45      -12.59      8.39 o 
  -9  -9   6        0.27       18.22     17.61 o 
  -8  -9   6        8.75       37.47     18.12 o 
  -7  -9   6       18.00       20.79     15.11 o 
  -6  -9   6       12.43       15.68      8.65 o 
  -5  -9   6        4.99       14.63      7.82 o 
  -4  -9   6       68.18       56.45      9.74 o 
  -3  -9   6      356.55      337.58     15.83 o 
  -2  -9   6      205.72      218.55     13.48 o 
  -1  -9   6      852.67      837.29     21.86 o 
   0  -9   6        2.34        8.75      6.21 o 
   1  -9   6        3.24        5.02      5.99 o 
   2  -9   6       92.15      120.42      7.83 o 
   3  -9   6        7.89       20.26      6.81 o 
   4  -9   6      683.53      644.18     16.93 o 
   5  -9   6      235.39      228.80     13.54 o 
   6  -9   6       21.93       17.82     11.37 o 
   7  -9   6       78.14       85.16     14.11 o 
   8  -9   6       51.97       54.00     10.43 o 
   9  -9   6      103.61      118.84     12.69 o 
  10  -9   6       12.14       23.04     10.44 o 
 -10  -8   6       17.10        6.56     16.68 o 
  -9  -8   6        1.52       15.38     16.16 o 
  -8  -8   6        5.23       23.74     15.29 o 
  -7  -8   6        2.67        4.99     15.04 o 
  -6  -8   6      104.09      104.34     13.58 o 
  -5  -8   6       32.09       36.26      8.54 o 
  -4  -8   6      261.08      270.28     18.40 o 
  -3  -8   6       13.93       -2.01      4.97 o 
  -2  -8   6      241.92      218.00     13.39 o 
  -1  -8   6        3.45        3.94      5.74 o 
   0  -8   6      106.90      113.46      7.44 o 
   1  -8   6      143.91      134.75      7.03 o 
   2  -8   6        0.10        0.51      4.83 o 
   3  -8   6       11.74        4.32      5.41 o 
   4  -8   6      620.27      596.73     16.21 o 
   5  -8   6        1.99        6.83      7.33 o 
   6  -8   6       18.32        5.65     10.51 o 
   7  -8   6        0.05       -2.81     11.27 o 
   8  -8   6       96.66       92.06     12.67 o 
   9  -8   6       63.61       40.73     11.30 o 
  10  -8   6        0.97       13.32     10.96 o 
 -10  -7   6        6.97       -2.95     21.46 o 
  -9  -7   6        0.01       -6.80     12.35 o 
  -8  -7   6        1.25        9.12     13.39 o 
  -7  -7   6       30.75       50.73     16.24 o 
  -6  -7   6       31.41       46.86     11.90 o 
  -5  -7   6       29.03       28.26      6.47 o 
  -4  -7   6       17.09       16.23      7.75 o 
  -3  -7   6      219.39      189.74     13.89 o 
  -2  -7   6      237.05      219.01     12.77 o 
  -1  -7   6      236.19      172.26      7.39 o 
   0  -7   6       31.37       19.85      4.62 o 
   1  -7   6     3042.27     2986.69     35.91 o 
   2  -7   6        8.82       -0.68      4.35 o 
   3  -7   6       16.62       29.80      5.78 o 
   4  -7   6       25.15       22.17      5.82 o 
   5  -7   6      207.02      185.10     13.20 o 
   6  -7   6      218.19      212.81     14.48 o 
   7  -7   6       20.72       26.48     10.55 o 
   8  -7   6       23.49       16.56      9.74 o 
   9  -7   6        2.39       -5.93      9.24 o 
  10  -7   6        9.16        4.06     11.58 o 
 -10  -6   6        0.00       23.15     15.96 o 
  -9  -6   6       44.72       39.42     15.51 o 
  -8  -6   6       15.19       -1.03     10.57 o 
  -7  -6   6       66.46       42.98     11.99 o 
  -6  -6   6      358.03      370.59     20.23 o 
  -5  -6   6        0.33       -8.58      5.72 o 
  -4  -6   6       30.61       18.97      8.36 o 
  -3  -6   6      141.13      159.95      9.43 o 
  -2  -6   6       38.02       28.52      5.39 o 
  -1  -6   6       51.74       58.23      6.46 o 
   0  -6   6      331.89      396.73      9.40 o 
   1  -6   6       54.98       60.73      5.14 o 
   2  -6   6        0.97       -0.25      4.28 o 
   3  -6   6     2885.10     2702.95     36.20 o 
   4  -6   6      587.14      572.90     12.92 o 
   5  -6   6       23.58       11.05      8.12 o 
   6  -6   6       46.85       46.36     10.42 o 
   7  -6   6      407.15      357.46     17.88 o 
   8  -6   6        2.72       -8.57      9.19 o 
   9  -6   6       21.42       11.05      9.32 o 
  10  -6   6        1.08       12.66     13.26 o 
  11  -6   6        0.76        0.23     22.25 o 
 -11  -5   6        0.01       -3.86     19.50 o 
 -10  -5   6       43.26        9.92     15.40 o 
  -9  -5   6       75.21       88.52     18.05 o 
  -8  -5   6        1.70       -7.83     11.99 o 
  -7  -5   6       27.09       46.90     10.40 o 
  -6  -5   6      198.02      238.50     12.48 o 
  -5  -5   6       16.68       18.26      7.60 o 
  -4  -5   6       90.64      102.19     10.38 o 
  -3  -5   6        0.71       -1.83      4.39 o 
  -2  -5   6       99.10       97.03      6.06 o 
  -1  -5   6       12.15        8.24      4.31 o 
   0  -5   6      117.89      125.52      5.47 o 
   1  -5   6       18.15       14.01      4.37 o 
   2  -5   6        2.87        2.55      5.05 o 
   3  -5   6      176.40      194.41      9.31 o 
   4  -5   6      207.08      201.09     12.76 o 
   5  -5   6      651.83      596.24     33.87 o 
   6  -5   6      743.09      707.61     22.56 o 
   7  -5   6      215.44      200.42     23.68 o 
   8  -5   6        2.33       -3.72      9.02 o 
   9  -5   6        2.12       -7.81      8.96 o 
  10  -5   6        0.95      -12.32     12.15 o 
  11  -5   6        0.23        6.15     16.12 o 
 -11  -4   6        4.22       10.19     11.66 o 
 -10  -4   6       21.13       39.66     13.12 o 
  -9  -4   6       19.63       -8.50     10.68 o 
  -8  -4   6      223.08      223.46     14.71 o 
  -7  -4   6       53.19       68.79     10.22 o 
  -6  -4   6      105.44      116.54     10.53 o 
  -5  -4   6       16.51       11.94      6.13 o 
  -4  -4   6      285.84      287.49      7.20 o 
  -3  -4   6       68.66       85.07      5.80 o 
  -2  -4   6       86.29       81.74      5.40 o 
  -1  -4   6        0.08       -3.28      3.55 o 
   0  -4   6      856.15      859.29     14.85 o 
   1  -4   6      404.05      424.37     12.08 o 
   2  -4   6       74.83       93.30      6.75 o 
   3  -4   6        3.62        3.54      6.16 o 
   4  -4   6      364.98      369.28     10.98 o 
   5  -4   6       74.30       66.24      9.33 o 
   6  -4   6      280.87      274.06     14.73 o 
   7  -4   6       26.19       38.82     13.80 o 
   8  -4   6        4.17       -1.85      8.90 o 
   9  -4   6      300.80      273.72     15.91 o 
  10  -4   6       49.81       55.99     19.05 o 
  11  -4   6        1.17      -11.72     17.43 o 
 -11  -3   6        3.84      -12.98     11.17 o 
 -10  -3   6       21.25       29.43     11.94 o 
  -9  -3   6       57.51       60.89     10.29 o 
  -8  -3   6       24.21       22.37      8.16 o 
  -7  -3   6       40.44       21.46      8.96 o 
  -6  -3   6      258.50      299.39     13.70 o 
  -5  -3   6        6.54       10.47      6.85 o 
  -4  -3   6      637.03      613.56     15.74 o 
  -3  -3   6       22.58       21.21      4.00 o 
  -2  -3   6     1107.93     1043.61     26.08 o 
  -1  -3   6       84.70       79.50      4.71 o 
   0  -3   6     2860.10     2877.11     39.52 o 
   1  -3   6      793.80      791.49     16.06 o 
   2  -3   6      967.39     1009.14     20.89 o 
   3  -3   6       28.76       19.14      4.60 o 
   4  -3   6      308.71      344.08     11.09 o 
   5  -3   6      184.15      200.20     19.91 o 
   6  -3   6       49.72       51.39     10.02 o 
   7  -3   6       44.15       27.61     10.84 o 
   8  -3   6       75.36       53.94     10.48 o 
   9  -3   6       65.15       50.82     10.97 o 
  10  -3   6        5.11        7.67     15.91 o 
  11  -3   6        5.59      -18.01     14.91 o 
 -11  -2   6        0.26      -16.65     11.10 o 
 -10  -2   6        8.89       -1.24      8.87 o 
  -9  -2   6      110.02       91.20     10.51 o 
  -8  -2   6       28.89       13.94      7.10 o 
  -7  -2   6       71.92       77.57      9.24 o 
  -6  -2   6        0.16       -4.92      6.41 o 
  -5  -2   6        8.49        3.61      8.94 o 
  -4  -2   6        0.08       -3.14      4.24 o 
  -3  -2   6       10.84        6.56      3.18 o 
  -2  -2   6     2969.34     2920.40     44.19 o 
  -1  -2   6       31.77       48.86      4.82 o 
   0  -2   6       33.94       35.34      4.69 o 
   1  -2   6        6.94       -0.06      4.46 o 
   2  -2   6      210.61      218.44      7.97 o 
   3  -2   6      435.74      436.75     11.40 o 
   4  -2   6     1808.95     1814.00     24.80 o 
   5  -2   6       84.96       94.09      7.26 o 
   6  -2   6       50.78       40.71      7.94 o 
   7  -2   6       28.03       41.74      9.98 o 
   8  -2   6      263.11      255.37     22.50 o 
   9  -2   6      315.41      293.23     17.64 o 
  10  -2   6       40.98       29.37     18.12 o 
  11  -2   6       21.08       41.26     20.22 o 
 -11  -1   6       15.08       11.75     10.44 o 
 -10  -1   6        1.07       -2.09      7.20 o 
  -9  -1   6       77.55       81.91     10.11 o 
  -8  -1   6       13.10       -4.49      7.36 o 
  -7  -1   6      133.90      138.54     10.11 o 
  -6  -1   6       93.93      100.60     16.26 o 
  -5  -1   6      163.37      154.73      7.52 o 
  -4  -1   6      400.54      403.01     10.96 o 
  -3  -1   6       31.80       42.61      4.05 o 
  -2  -1   6       22.41       22.03      4.85 o 
  -1  -1   6     1321.00     1310.58     19.76 o 
   0  -1   6     2127.07     2022.38     31.23 o 
   1  -1   6     1712.88     1710.12     28.11 o 
   2  -1   6     2571.10     2749.17     36.82 o 
   3  -1   6     1459.58     1500.33     21.50 o 
   4  -1   6       23.91       50.42      6.90 o 
   5  -1   6      168.19      157.07      8.61 o 
   6  -1   6      181.08      201.29     11.07 o 
   7  -1   6      154.93      157.20     12.51 o 
   8  -1   6      123.60      122.45     14.03 o 
   9  -1   6       11.91        0.78      8.78 o 
  10  -1   6       52.90       55.89     18.77 o 
  11  -1   6        0.50       -3.26     17.65 o 
 -11   0   6        0.90      -13.91      9.28 o 
 -10   0   6        2.82       -6.41      8.88 o 
  -9   0   6      120.75      128.11     13.09 o 
  -8   0   6        3.39       12.42      6.45 o 
  -7   0   6        0.06       -6.06      6.25 o 
  -6   0   6        0.79       -0.37      5.59 o 
  -5   0   6        3.54       -6.43      4.63 o 
  -4   0   6       30.93       34.09      6.92 o 
  -3   0   6        6.93       -2.10      3.34 o 
  -2   0   6     1072.22     1071.78     19.09 o 
  -1   0   6      113.65      114.64      5.43 o 
   0   0   6      704.59      656.94     15.45 o 
   1   0   6      204.34      207.96      9.27 o 
   2   0   6      349.63      341.20      9.63 o 
   3   0   6      113.23      109.84      6.00 o 
   4   0   6       24.81       23.16      5.31 o 
   5   0   6      130.86      155.98      9.71 o 
   6   0   6      150.93      175.79     19.05 o 
   7   0   6       32.87       38.00     14.38 o 
   8   0   6       25.75        9.69     15.70 o 
   9   0   6        4.89        7.05     11.65 o 
  10   0   6       56.08       49.06     48.87 o 
  11   0   6        1.89       -4.54     16.28 o 
 -11   1   6        5.67        8.17     11.96 o 
 -10   1   6       32.74       51.51      9.37 o 
  -9   1   6       18.24        5.01      7.46 o 
  -8   1   6        1.30       -1.31      8.10 o 
  -7   1   6      162.17      146.28     13.81 o 
  -6   1   6        6.06        6.21      6.41 o 
  -5   1   6      532.71      550.54     17.60 o 
  -4   1   6      127.83      133.35      9.21 o 
  -3   1   6       15.42       18.60      4.20 o 
  -2   1   6      260.85      272.32      8.61 o 
  -1   1   6        0.02       -0.34      2.98 o 
   0   1   6     2489.54     2499.38     30.45 o 
   1   1   6       71.05       71.61      6.26 o 
   2   1   6        8.38        7.42      3.78 o 
   3   1   6       19.69       33.99      4.46 o 
   4   1   6      103.76      117.42      7.40 o 
   5   1   6       75.76       87.24      7.86 o 
   6   1   6      368.29      409.63     17.06 o 
   7   1   6       47.85       36.11      9.82 o 
   8   1   6       58.72       64.37     15.36 o 
   9   1   6        1.61      -11.08      9.09 o 
  10   1   6        8.37      -17.17     14.34 o 
  11   1   6        0.20       -0.91     17.41 o 
 -11   2   6       10.40       18.71     12.46 o 
 -10   2   6       15.68       -1.46      9.99 o 
  -9   2   6       29.31       51.33     10.18 o 
  -8   2   6        3.98        1.22      7.37 o 
  -7   2   6       29.84       23.89      7.85 o 
  -6   2   6        7.02        1.17      7.59 o 
  -5   2   6      153.82      149.87     10.07 o 
  -4   2   6      198.40      225.58      8.31 o 
  -3   2   6     1197.90     1278.10     20.30 o 
  -2   2   6      308.73      288.30      8.83 o 
  -1   2   6      165.56      189.60      6.96 o 
   0   2   6       22.50       43.21      6.21 o 
   1   2   6        3.18        3.68      4.22 o 
   2   2   6     1213.07     1156.25     15.95 o 
   3   2   6      680.06      681.15     13.06 o 
   4   2   6       97.15       97.54      7.14 o 
   5   2   6       30.68       36.64      7.44 o 
   6   2   6       99.02       93.15     12.65 o 
   7   2   6      296.20      279.29     15.44 o 
   8   2   6       35.52       53.22     13.89 o 
   9   2   6        8.23        7.46     11.06 o 
  10   2   6        0.74        4.23     16.18 o 
  11   2   6        1.58        6.95     19.00 o 
 -11   3   6        0.32       -4.09     12.87 o 
 -10   3   6      135.65      147.94     13.79 o 
  -9   3   6       58.74       54.12     10.73 o 
  -8   3   6        4.88        5.82      8.39 o 
  -7   3   6        0.77        5.00      8.31 o 
  -6   3   6       52.82       58.08      9.28 o 
  -5   3   6      442.19      424.70     15.04 o 
  -4   3   6      316.27      331.86      9.28 o 
  -3   3   6      337.08      345.87     13.76 o 
  -2   3   6     1505.24     1508.41     19.36 o 
  -1   3   6     3592.82     3743.48     45.17 o 
   0   3   6     3745.04     3591.13     39.89 o 
   1   3   6      486.91      449.65      9.68 o 
   2   3   6      103.01      121.43      6.25 o 
   3   3   6       96.02       91.86      6.34 o 
   4   3   6       10.74        9.12      6.31 o 
   5   3   6        8.72       21.16      7.47 o 
   6   3   6        6.97        9.06      8.61 o 
   7   3   6       63.82       72.47     10.97 o 
   8   3   6      170.70      175.61     15.74 o 
   9   3   6       28.64       23.82     10.46 o 
  10   3   6        0.30        5.41     16.67 o 
 -11   4   6        4.18       20.75     64.32 o 
 -10   4   6       43.15       36.91     16.25 o 
  -9   4   6       31.65       14.18     11.00 o 
  -8   4   6       38.35       33.28     11.07 o 
  -7   4   6       45.10       81.90     20.90 o 
  -6   4   6       55.83       82.42     12.82 o 
  -5   4   6       42.01       35.87      7.65 o 
  -4   4   6       35.13       52.10      9.85 o 
  -3   4   6        0.16       -3.24      3.69 o 
  -2   4   6      141.36      124.65      6.67 o 
  -1   4   6       19.49       19.15      4.98 o 
   0   4   6     2415.50     2388.44     25.51 o 
   1   4   6      236.74      257.11      9.25 o 
   2   4   6      369.91      359.57     10.37 o 
   3   4   6      597.08      587.05     19.07 o 
   4   4   6        0.76       -1.89      5.92 o 
   5   4   6      205.14      197.18     11.49 o 
   6   4   6      793.19      791.62     28.68 o 
   7   4   6        0.23        6.94      8.43 o 
   8   4   6      221.91      231.02     15.71 o 
   9   4   6       15.10        6.82     10.02 o 
  10   4   6       26.00        7.43     18.30 o 
 -11   5   6       34.62        2.43     24.78 o 
 -10   5   6      162.28      147.93     18.14 o 
  -9   5   6       73.95       79.50     13.26 o 
  -8   5   6       47.00       59.17     12.10 o 
  -7   5   6       24.40       14.29     10.12 o 
  -6   5   6      100.86      114.79     12.87 o 
  -5   5   6      372.48      392.94     20.02 o 
  -4   5   6        1.80        3.18      7.16 o 
  -3   5   6       15.21       15.10      6.23 o 
  -2   5   6       18.13       16.74      4.31 o 
  -1   5   6       46.10       35.88      5.64 o 
   0   5   6     1559.26     1593.24     21.09 o 
   1   5   6        4.52        5.63      4.19 o 
   2   5   6        2.86        9.22      5.41 o 
   3   5   6       73.80       71.56      8.92 o 
   4   5   6      199.74      189.25     11.87 o 
   5   5   6      179.75      170.43     14.65 o 
   6   5   6        0.00        1.34      7.31 o 
   7   5   6      273.99      256.73     21.60 o 
   8   5   6       23.88       34.15     10.26 o 
   9   5   6       15.42        2.73     10.58 o 
  10   5   6       42.31       35.53     10.13 o 
 -10   6   6       39.64       64.20     24.98 o 
  -9   6   6        0.54        9.45     12.24 o 
  -8   6   6       27.46       37.59     12.06 o 
  -7   6   6      172.81      165.17     15.03 o 
  -6   6   6      244.63      231.65     15.71 o 
  -5   6   6       64.04       33.07     10.42 o 
  -4   6   6       39.92       37.85      8.14 o 
  -3   6   6      112.34      124.06      8.62 o 
  -2   6   6       55.28       60.15      6.42 o 
  -1   6   6      158.82      173.10      8.37 o 
   0   6   6      196.80      195.01      8.87 o 
   1   6   6       62.54       69.24      6.42 o 
   2   6   6       65.61       60.54      6.00 o 
   3   6   6        2.52        4.22      6.71 o 
   4   6   6       17.49       32.88      8.39 o 
   5   6   6       48.85       45.97     11.28 o 
   6   6   6       66.76       75.17     10.39 o 
   7   6   6       12.21       -0.86     16.21 o 
   8   6   6      194.45      214.16     16.10 o 
   9   6   6       37.11       21.44     11.41 o 
 -10   7   6        0.22        5.05     18.20 o 
  -9   7   6       20.73       26.87     13.98 o 
  -8   7   6       40.07       42.87     13.85 o 
  -7   7   6       17.35       22.50     11.44 o 
  -6   7   6       12.82       16.11     10.48 o 
  -5   7   6      114.88      113.05     16.73 o 
  -4   7   6      102.24      104.49     10.61 o 
  -3   7   6      813.14      795.90     20.34 o 
  -2   7   6        4.30       21.22      6.85 o 
  -1   7   6       88.04       85.41      7.51 o 
   0   7   6      232.44      223.21      9.11 o 
   1   7   6       37.17       39.61      6.66 o 
   2   7   6        8.77        1.58      5.86 o 
   3   7   6        0.18        2.93      6.77 o 
   4   7   6      451.12      433.67     20.28 o 
   5   7   6       76.90       76.40     11.94 o 
   6   7   6       37.49       36.35      9.58 o 
   7   7   6        1.35      -11.37      8.73 o 
   8   7   6        3.51        2.27     10.65 o 
   9   7   6        0.93       -7.36     10.89 o 
  -9   8   6       25.62       30.22     20.20 o 
  -8   8   6       28.08       29.37     13.98 o 
  -7   8   6       27.84        0.53     11.42 o 
  -6   8   6       60.74       44.30      9.41 o 
  -5   8   6       32.87       42.38     10.06 o 
  -4   8   6      269.81      264.73     15.17 o 
  -3   8   6      401.48      423.21     14.30 o 
  -2   8   6      101.78      103.43      9.07 o 
  -1   8   6      469.98      437.81     19.72 o 
   0   8   6       15.30        9.50      8.01 o 
   1   8   6      121.33      124.12      9.08 o 
   2   8   6       91.19       82.71      9.25 o 
   3   8   6       27.19       20.82      8.62 o 
   4   8   6       99.35       80.36      9.30 o 
   5   8   6      131.21      154.97     12.73 o 
   6   8   6        7.25       14.05      7.00 o 
   7   8   6       46.63       31.04     15.28 o 
   8   8   6        0.65       -0.78      9.72 o 
  -9   9   6       23.45       16.82     15.89 o 
  -8   9   6        2.16       -0.52     13.16 o 
  -7   9   6        0.56        8.57     13.22 o 
  -6   9   6       62.75       64.53     11.06 o 
  -5   9   6      161.19      168.54     12.82 o 
  -4   9   6      139.37      142.46     14.19 o 
  -3   9   6      359.32      338.13     16.05 o 
  -2   9   6      278.84      287.17     15.82 o 
  -1   9   6        4.49        6.53      6.63 o 
   0   9   6        0.04        8.84      8.03 o 
   1   9   6       38.83       35.13      9.73 o 
   2   9   6      358.39      381.89     15.23 o 
   3   9   6      152.67      121.48     11.52 o 
   4   9   6       24.52        8.01      7.84 o 
   5   9   6       24.05       21.72      8.32 o 
   6   9   6       38.80       51.70     10.40 o 
   7   9   6        0.22       -7.48      9.30 o 
   8   9   6       15.91       40.23     12.00 o 
  -8  10   6       81.60       79.31     18.96 o 
  -7  10   6        3.91       14.05     14.08 o 
  -6  10   6        0.83      -16.26     10.84 o 
  -5  10   6       37.97       23.51     10.60 o 
  -4  10   6       41.94       48.95     10.57 o 
  -3  10   6       28.05       18.18      9.80 o 
  -2  10   6       17.60       26.41      9.63 o 
  -1  10   6       92.65       81.56     12.59 o 
   0  10   6       44.25       39.59     10.69 o 
   1  10   6       77.47       75.03     12.35 o 
   2  10   6       11.57       22.19     11.39 o 
   3  10   6        0.94        4.73     11.02 o 
   4  10   6        0.02      -11.84      9.50 o 
   5  10   6        3.36      -10.58      8.99 o 
   6  10   6      170.59      206.85     16.48 o 
   7  10   6        0.03        8.30     12.47 o 
  -7  11   6       16.45       14.36     10.51 o 
  -6  11   6        0.83      -14.28      9.52 o 
  -5  11   6        1.85       -6.02     10.14 o 
  -4  11   6       46.31       50.17     11.25 o 
  -3  11   6       10.19       -5.70     11.79 o 
  -2  11   6       54.75       67.51     12.05 o 
  -1  11   6        0.58       -1.50      9.49 o 
   0  11   6        0.36       18.90     11.01 o 
   1  11   6        0.00        2.94      9.99 o 
   2  11   6       24.50       20.61     11.42 o 
   3  11   6        4.80       -0.62     11.28 o 
   4  11   6        4.89      -14.53      9.69 o 
   5  11   6        8.02        9.70     10.37 o 
   6  11   6       20.01       43.75     12.90 o 
  -6  12   6       23.01       16.13     11.71 o 
  -5  12   6        6.93       14.12     12.22 o 
  -4  12   6       69.84      100.18     14.90 o 
  -3  12   6       14.99       -0.32     10.39 o 
  -2  12   6        0.10        8.68     10.29 o 
  -1  12   6       81.95      100.00     15.45 o 
   0  12   6       15.39       12.76     12.36 o 
   1  12   6       16.68       30.76     17.48 o 
   2  12   6       30.41       51.91     22.52 o 
   3  12   6        4.79       -2.29     12.71 o 
   4  12   6      118.96      147.10     26.29 o 
   5  12   6        0.33       15.21     13.99 o 
  -5  13   6        0.95       -9.52     10.80 o 
  -4  13   6       63.61       79.78     15.03 o 
  -3  13   6      123.68      157.51     20.28 o 
  -2  13   6       76.87       79.78     15.63 o 
  -1  13   6       18.05       17.20     14.09 o 
   0  13   6      118.41      128.68     19.78 o 
   1  13   6       59.08       64.06     20.36 o 
   2  13   6       55.31       70.34     17.39 o 
   3  13   6        1.78        3.06     13.62 o 
  -2  14   6       28.92       21.91     19.94 o 
  -1  14   6       21.48       15.88     14.46 o 
   0  14   6        7.96       -5.00     19.66 o 
  -3 -15   7        4.78       26.31     21.15 o 
  -2 -15   7       66.61       61.03     16.22 o 
  -1 -15   7        3.36       29.99     12.20 o 
   0 -15   7        0.12       20.86     12.16 o 
   1 -15   7       27.37       26.48     23.93 o 
   2 -15   7        1.82        3.59     12.87 o 
   3 -15   7       59.41       51.87     14.35 o 
   4 -15   7        4.75       26.81     15.86 o 
  -5 -14   7        0.64       -6.92     11.58 o 
  -4 -14   7       41.32       22.81     20.82 o 
  -3 -14   7       40.48       49.55     16.65 o 
  -2 -14   7       15.34       30.70     13.20 o 
  -1 -14   7        2.38       10.69     10.68 o 
   0 -14   7        4.05        2.36     12.91 o 
   1 -14   7        5.94        2.39     10.35 o 
   2 -14   7        5.15       13.08     12.39 o 
   3 -14   7        1.89       -7.44     10.21 o 
   4 -14   7      265.98      263.05     22.70 o 
   5 -14   7        7.61       21.97     14.19 o 
  -6 -13   7       21.48       40.77     14.05 o 
  -5 -13   7        0.32      -13.95     18.80 o 
  -4 -13   7       16.13       25.60     13.23 o 
  -3 -13   7        8.79        8.92     12.34 o 
  -2 -13   7       53.93       47.27     10.71 o 
  -1 -13   7       26.47       24.45     19.33 o 
   0 -13   7        3.86        7.21     10.02 o 
   1 -13   7       20.16       26.46     12.86 o 
   2 -13   7       80.99       68.97     21.64 o 
   3 -13   7       26.05        9.13      8.69 o 
   4 -13   7        3.74       -9.73      9.18 o 
   5 -13   7       21.61       13.89     10.73 o 
   6 -13   7       67.50       75.41     13.06 o 
   7 -13   7       19.70       33.97     12.17 o 
  -7 -12   7       25.58       40.66     26.16 o 
  -6 -12   7        0.19       -9.78     10.02 o 
  -5 -12   7        8.67       13.88     11.26 o 
  -4 -12   7       84.68       83.38     14.90 o 
  -3 -12   7        0.02       -0.04      8.65 o 
  -2 -12   7       59.43       55.17     14.59 o 
  -1 -12   7       22.86       15.16      9.36 o 
   0 -12   7        0.12       -8.84      8.11 o 
   1 -12   7        0.74       -5.13      9.51 o 
   2 -12   7       66.21       75.96      9.66 o 
   3 -12   7      192.27      183.68     11.64 o 
   4 -12   7       57.71       51.89      9.82 o 
   5 -12   7        4.08       22.30     10.25 o 
   6 -12   7        0.90        3.79      9.72 o 
   7 -12   7        0.34        8.10     10.62 o 
   8 -12   7        3.30        4.07     11.06 o 
  -8 -11   7        4.69        1.11     32.72 o 
  -7 -11   7        2.85       -2.10     10.12 o 
  -6 -11   7        0.52        4.68      9.48 o 
  -5 -11   7       32.35       35.91     11.95 o 
  -4 -11   7        4.01       20.85      9.02 o 
  -3 -11   7      147.22      157.79     16.18 o 
  -2 -11   7       17.43        8.69     13.02 o 
  -1 -11   7       50.68       58.60     10.94 o 
   0 -11   7       63.12       61.78      9.88 o 
   1 -11   7      140.00      160.61     10.84 o 
   2 -11   7       48.52       49.78     11.39 o 
   3 -11   7      135.06      140.29     10.17 o 
   4 -11   7        1.18        5.81      7.02 o 
   5 -11   7       81.91       72.12     11.49 o 
   6 -11   7        5.42        6.15      8.65 o 
   7 -11   7        2.68       10.52     11.26 o 
   8 -11   7       36.83       38.36     13.37 o 
  -8 -10   7        1.78       -3.02     28.79 o 
  -7 -10   7       17.44       45.49     16.89 o 
  -6 -10   7       64.44       45.78     10.76 o 
  -5 -10   7       55.06       49.84     11.52 o 
  -4 -10   7      102.82       98.68     11.79 o 
  -3 -10   7      148.50      140.29     14.88 o 
  -2 -10   7      323.83      309.10     19.54 o 
  -1 -10   7      199.55      176.46     11.99 o 
   0 -10   7       22.84       26.91      8.13 o 
   1 -10   7      184.72      183.49     11.08 o 
   2 -10   7        0.68        1.35      5.68 o 
   3 -10   7      126.86      126.80      9.47 o 
   4 -10   7       11.96        8.03      6.63 o 
   5 -10   7        0.46      -10.55      7.04 o 
   6 -10   7      220.47      189.31     19.37 o 
   7 -10   7      116.89      117.46     12.04 o 
   8 -10   7      128.36      157.74     13.64 o 
   9 -10   7       11.08       25.67     10.43 o 
  -9  -9   7       18.07       16.96     13.93 o 
  -8  -9   7        9.56       10.47     13.77 o 
  -7  -9   7       25.38        6.23     13.82 o 
  -6  -9   7      166.23      183.24     13.23 o 
  -5  -9   7      250.96      258.92     14.52 o 
  -4  -9   7       23.24       11.09      8.06 o 
  -3  -9   7        5.86        2.27      8.09 o 
  -2  -9   7      586.32      539.19     21.78 o 
  -1  -9   7       17.05       21.04      8.17 o 
   0  -9   7        2.45        2.65      7.85 o 
   1  -9   7      660.91      664.84     13.76 o 
   2  -9   7       20.45       20.97      5.80 o 
   3  -9   7      116.49      130.31     10.79 o 
   4  -9   7     1279.49     1279.20     25.56 o 
   5  -9   7        2.98        8.11      7.47 o 
   6  -9   7       78.89       92.13     10.52 o 
   7  -9   7      170.75      171.85     18.36 o 
   8  -9   7        5.00        0.04      9.47 o 
   9  -9   7       21.44       36.64     23.44 o 
  -9  -8   7       32.53       20.91     14.03 o 
  -8  -8   7       20.73       24.61     13.38 o 
  -7  -8   7       31.47       40.20     13.60 o 
  -6  -8   7        0.11        5.19      5.76 o 
  -5  -8   7        2.00        4.07      7.58 o 
  -4  -8   7      161.96      156.96     13.95 o 
  -3  -8   7        0.61       -4.36      7.74 o 
  -2  -8   7      400.45      403.19     14.94 o 
  -1  -8   7      487.18      454.61     14.28 o 
   0  -8   7        8.09        8.52      5.02 o 
   1  -8   7        2.64       -0.91      4.80 o 
   2  -8   7        0.52       -0.35      4.86 o 
   3  -8   7       57.04       53.17      6.53 o 
   4  -8   7       95.18      105.08      8.68 o 
   5  -8   7      108.02      103.96     13.01 o 
   6  -8   7       17.92       28.98     13.84 o 
   7  -8   7       84.93       81.36     13.49 o 
   8  -8   7      151.40      138.69     14.27 o 
   9  -8   7        7.14        1.84     10.11 o 
  10  -8   7        0.65      -12.51      9.57 o 
 -10  -7   7       19.33       25.36     17.39 o 
  -9  -7   7        9.61      -18.57     12.38 o 
  -8  -7   7       65.06       71.87     21.03 o 
  -7  -7   7       48.22       34.63     12.99 o 
  -6  -7   7       93.77      112.90     13.17 o 
  -5  -7   7      154.25      137.01      8.15 o 
  -4  -7   7      442.31      461.64     17.77 o 
  -3  -7   7        1.61        7.53      6.62 o 
  -2  -7   7       41.92       27.85      7.30 o 
  -1  -7   7        5.93       -6.98      5.49 o 
   0  -7   7      596.81      585.69     14.39 o 
   1  -7   7     1255.80     1134.82     18.27 o 
   2  -7   7        0.97        4.34      4.04 o 
   3  -7   7      150.58      137.27      9.58 o 
   4  -7   7        1.18       -6.86      4.70 o 
   5  -7   7       36.80       35.80      9.55 o 
   6  -7   7      534.20      510.18     26.41 o 
   7  -7   7      174.61      164.44     17.89 o 
   8  -7   7        0.41       -3.31      9.40 o 
   9  -7   7       34.34       34.61     11.09 o 
  10  -7   7       48.08       57.46     11.47 o 
 -10  -6   7       15.14       23.88     35.17 o 
  -9  -6   7       41.02       42.82     16.73 o 
  -8  -6   7       26.80       50.37     15.87 o 
  -7  -6   7      168.57      201.22     15.34 o 
  -6  -6   7        5.63        4.38      9.21 o 
  -5  -6   7       11.47       10.59      4.23 o 
  -4  -6   7        5.33        2.23      5.50 o 
  -3  -6   7      154.06      168.71      8.58 o 
  -2  -6   7      113.80      115.09      7.12 o 
  -1  -6   7       13.89       15.67      4.93 o 
   0  -6   7      686.63      721.64     13.01 o 
   1  -6   7      486.33      477.07      9.77 o 
   2  -6   7       25.76       17.56      7.62 o 
   3  -6   7      351.65      364.45     12.98 o 
   4  -6   7       24.92       21.90      5.70 o 
   5  -6   7      939.14      895.34     29.62 o 
   6  -6   7        2.14        7.03      8.43 o 
   7  -6   7        4.09       -7.95      8.94 o 
   8  -6   7      227.92      239.20     18.71 o 
   9  -6   7        0.90       13.82      9.68 o 
  10  -6   7        1.63       -4.31      9.01 o 
 -11  -5   7       24.53       18.51     31.26 o 
 -10  -5   7        9.08        4.91     12.95 o 
  -9  -5   7      103.48      117.01     19.69 o 
  -8  -5   7       43.07       74.56     13.51 o 
  -7  -5   7      113.41       99.14     13.70 o 
  -6  -5   7        7.44        3.30      8.00 o 
  -5  -5   7      114.33      136.95     14.63 o 
  -4  -5   7        4.46        8.78      4.83 o 
  -3  -5   7       17.01       21.58      5.28 o 
  -2  -5   7      130.65      131.73      6.84 o 
  -1  -5   7      266.01      263.69     10.77 o 
   0  -5   7      124.35      119.96      6.84 o 
   1  -5   7      223.41      230.10      8.18 o 
   2  -5   7      101.98      108.45      7.62 o 
   3  -5   7        8.26        6.84      5.71 o 
   4  -5   7        8.86        1.21      3.80 o 
   5  -5   7      260.19      252.14     14.22 o 
   6  -5   7       28.30       37.09      9.97 o 
   7  -5   7      345.59      322.92     16.92 o 
   8  -5   7       58.46       42.91     12.31 o 
   9  -5   7       14.09       18.42     10.13 o 
  10  -5   7        1.94       -6.54     16.16 o 
  11  -5   7       49.75       50.73     20.41 o 
 -11  -4   7        0.08       -6.80     22.68 o 
 -10  -4   7        0.06       31.13     15.87 o 
  -9  -4   7       20.40       16.98     17.69 o 
  -8  -4   7        6.21        6.63     10.69 o 
  -7  -4   7      233.83      228.62     20.12 o 
  -6  -4   7      105.51      113.75     13.33 o 
  -5  -4   7      170.17      171.71     10.44 o 
  -4  -4   7     1803.98     1760.53     22.42 o 
  -3  -4   7       98.44       98.00      6.30 o 
  -2  -4   7      179.63      154.96      7.55 o 
  -1  -4   7      141.91      128.77      9.52 o 
   0  -4   7       99.39      116.13     13.51 o 
   1  -4   7       44.99       52.00      7.85 o 
   2  -4   7      428.24      421.73     11.90 o 
   3  -4   7      345.63      319.84     10.66 o 
   4  -4   7       37.59       41.70      5.89 o 
   5  -4   7      153.89      192.90      9.73 o 
   6  -4   7        4.78       -8.73      8.80 o 
   7  -4   7      211.71      227.26     14.99 o 
   8  -4   7        1.89       -3.02      8.83 o 
   9  -4   7       74.37       93.91     12.09 o 
  10  -4   7       34.14       35.37     10.20 o 
  11  -4   7        0.49        2.57     17.22 o 
 -11  -3   7       28.03       30.13     16.36 o 
 -10  -3   7        2.56        6.44     20.65 o 
  -9  -3   7       23.50       19.44     13.10 o 
  -8  -3   7       48.87       16.74     17.09 o 
  -7  -3   7       25.19       34.58      8.81 o 
  -6  -3   7       44.63       31.98      8.09 o 
  -5  -3   7      225.61      233.83     11.50 o 
  -4  -3   7       17.74       19.60      4.88 o 
  -3  -3   7       54.91       52.21      7.81 o 
  -2  -3   7      786.41      683.49     16.90 o 
  -1  -3   7     1033.27     1108.83     21.77 o 
   0  -3   7       89.53      103.38     13.15 o 
   1  -3   7      514.75      534.50     15.54 o 
   2  -3   7      722.99      735.30     17.93 o 
   3  -3   7       24.95       30.34      5.22 o 
   4  -3   7      598.95      609.15     12.58 o 
   5  -3   7       18.78       21.53      8.17 o 
   6  -3   7      265.17      263.27     14.84 o 
   7  -3   7        0.01       -8.34      8.27 o 
   8  -3   7      615.12      587.92     21.78 o 
   9  -3   7        8.34        3.14     12.62 o 
  10  -3   7       27.68       15.05     11.79 o 
  11  -3   7        5.25      -28.72     19.15 o 
 -11  -2   7        1.01        5.31     12.24 o 
 -10  -2   7       24.50       19.04     10.50 o 
  -9  -2   7        8.34       15.09      8.43 o 
  -8  -2   7      375.75      362.86     15.19 o 
  -7  -2   7        2.55       13.41      8.30 o 
  -6  -2   7      254.88      270.83     16.93 o 
  -5  -2   7      161.16      152.45      8.46 o 
  -4  -2   7      721.16      746.28     19.33 o 
  -3  -2   7      181.12      166.75      6.89 o 
  -2  -2   7     1150.46     1184.03     22.76 o 
  -1  -2   7     1160.86     1131.35     21.87 o 
   0  -2   7      117.73      132.35     11.06 o 
   1  -2   7     1068.76     1197.00     22.72 o 
   2  -2   7      312.43      351.80     10.86 o 
   3  -2   7        6.45        6.68      4.47 o 
   4  -2   7      220.55      228.27      8.18 o 
   5  -2   7      283.72      281.39     12.05 o 
   6  -2   7       20.37       32.75      7.86 o 
   7  -2   7       34.04       49.64     10.18 o 
   8  -2   7      264.50      249.56     22.67 o 
   9  -2   7        3.30        7.44     10.15 o 
  10  -2   7       15.21       16.26     17.25 o 
  11  -2   7       44.93       29.58     53.31 o 
 -11  -1   7        9.57       15.61     15.16 o 
 -10  -1   7       58.30       53.28      9.50 o 
  -9  -1   7        1.63       -5.55      6.82 o 
  -8  -1   7      292.02      286.88     13.59 o 
  -7  -1   7      724.04      708.62     27.00 o 
  -6  -1   7       57.43       72.25     10.22 o 
  -5  -1   7       11.77       10.18      5.69 o 
  -4  -1   7       20.95       19.64      5.77 o 
  -3  -1   7      561.30      588.59     13.65 o 
  -2  -1   7     1242.16     1229.19     21.91 o 
  -1  -1   7      378.21      348.93      9.54 o 
   0  -1   7     1791.96     1836.26     29.94 o 
   1  -1   7     1072.80     1157.07     22.11 o 
   2  -1   7      587.52      607.46     11.81 o 
   3  -1   7       47.95       35.14      5.91 o 
   4  -1   7      330.55      267.44     13.27 o 
   5  -1   7       23.72       11.94      6.82 o 
   6  -1   7        1.23        4.02      7.62 o 
   7  -1   7      152.96      150.20     12.44 o 
   8  -1   7        1.89        2.72      9.80 o 
   9  -1   7       81.86       71.70     12.84 o 
  10  -1   7       56.87       74.85     21.54 o 
  11  -1   7      114.44      143.16     26.70 o 
 -11   0   7        0.01       -3.57     11.08 o 
 -10   0   7        0.51        2.07      7.83 o 
  -9   0   7       46.65       32.47      8.04 o 
  -8   0   7      100.85       97.42      8.90 o 
  -7   0   7       98.08      118.18      8.78 o 
  -6   0   7      267.67      230.12      9.94 o 
  -5   0   7      246.42      272.35     12.77 o 
  -4   0   7      167.23      150.71      8.88 o 
  -3   0   7       40.41       38.92      5.67 o 
  -2   0   7      967.94     1063.26     16.02 o 
  -1   0   7      662.49      681.29     14.28 o 
   0   0   7        7.26        6.22      4.55 o 
   1   0   7      661.61      666.39     12.32 o 
   2   0   7      599.15      612.15     12.12 o 
   3   0   7      247.45      246.16     11.00 o 
   4   0   7        7.47       16.14      6.19 o 
   5   0   7        2.02       -5.10      6.21 o 
   6   0   7        2.85       13.51      7.50 o 
   7   0   7       26.01       24.47      9.38 o 
   8   0   7      121.57      123.64     14.25 o 
   9   0   7       60.02       31.07     11.65 o 
  10   0   7        0.55       -0.87     15.70 o 
  11   0   7       24.89       22.91     19.65 o 
 -11   1   7       44.91       47.53     13.80 o 
 -10   1   7        0.17        5.16      7.33 o 
  -9   1   7        3.42       -6.99      8.81 o 
  -8   1   7       79.57       69.10      8.23 o 
  -7   1   7      231.36      251.47     10.99 o 
  -6   1   7      481.66      505.61     16.47 o 
  -5   1   7      379.92      390.26     15.90 o 
  -4   1   7        1.87        6.09      6.33 o 
  -3   1   7       85.27      110.04      6.37 o 
  -2   1   7     2663.68     2778.85     34.71 o 
  -1   1   7      133.65      167.16      6.51 o 
   0   1   7      421.01      349.58      8.87 o 
   1   1   7        0.25       -2.02      3.47 o 
   2   1   7      205.32      205.15      7.05 o 
   3   1   7      777.21      760.55     13.52 o 
   4   1   7       64.97       64.76      6.30 o 
   5   1   7      183.68      190.47     10.33 o 
   6   1   7        2.49       10.92      9.09 o 
   7   1   7       14.63       16.77      9.26 o 
   8   1   7        0.66       -6.35      9.76 o 
   9   1   7       52.33       65.01     12.86 o 
  10   1   7        4.32       -9.98      7.96 o 
  11   1   7       38.11       59.55     21.21 o 
 -11   2   7       14.67       33.16     13.34 o 
 -10   2   7      137.36      141.34     13.43 o 
  -9   2   7       12.42       10.59     10.30 o 
  -8   2   7      187.25      178.65     20.74 o 
  -7   2   7       13.68        5.60      6.95 o 
  -6   2   7      266.63      267.67     11.38 o 
  -5   2   7       15.21       18.78      7.89 o 
  -4   2   7       29.45       39.37      4.58 o 
  -3   2   7     1852.45     1771.45     26.36 o 
  -2   2   7      736.82      674.03     12.56 o 
  -1   2   7       66.75       56.51      4.47 o 
   0   2   7     1356.28     1372.34     20.28 o 
   1   2   7        1.99       -1.55      4.20 o 
   2   2   7      144.04      158.09      6.79 o 
   3   2   7        0.59       -5.87      4.26 o 
   4   2   7       15.11       15.43      5.82 o 
   5   2   7       95.73      105.50     10.82 o 
   6   2   7       56.81       39.52     16.52 o 
   7   2   7       65.64       72.01     16.58 o 
   8   2   7       39.65       22.94     13.45 o 
   9   2   7        3.49       -1.88     10.87 o 
  10   2   7        7.73       22.98     10.83 o 
 -11   3   7       28.95       29.32     16.73 o 
 -10   3   7       80.04       77.62     13.44 o 
  -9   3   7      130.97      125.98     20.08 o 
  -8   3   7      120.55      129.63     15.35 o 
  -7   3   7      135.57      146.09     15.16 o 
  -6   3   7       55.75       66.26     11.88 o 
  -5   3   7      513.33      450.98     20.16 o 
  -4   3   7       23.00       37.35      4.56 o 
  -3   3   7        9.49        1.35      6.10 o 
  -2   3   7       22.54       22.61      4.28 o 
  -1   3   7      202.59      174.05      9.77 o 
   0   3   7     2744.22     2708.10     32.14 o 
   1   3   7     1810.35     1618.34     21.04 o 
   2   3   7      270.26      263.21      8.70 o 
   3   3   7       63.31       73.72      8.16 o 
   4   3   7      124.53      120.19      8.68 o 
   5   3   7        0.02        2.26      7.34 o 
   6   3   7       26.51       23.76      9.22 o 
   7   3   7        0.02        6.73      8.89 o 
   8   3   7      173.78      182.80     18.84 o 
   9   3   7       12.27       10.15     12.66 o 
  10   3   7       17.74       12.43     12.38 o 
 -11   4   7        0.27       -1.39     15.50 o 
 -10   4   7       31.30       44.34     13.99 o 
  -9   4   7       39.88       37.17     11.78 o 
  -8   4   7      194.24      217.57     16.76 o 
  -7   4   7       84.76       96.48     16.32 o 
  -6   4   7       92.57       89.62     16.73 o 
  -5   4   7       92.66      109.07     13.11 o 
  -4   4   7       60.74       37.30     11.36 o 
  -3   4   7       36.06       40.95      5.98 o 
  -2   4   7      968.79      986.20     21.91 o 
  -1   4   7      356.97      344.74     12.42 o 
   0   4   7      226.83      242.51      7.75 o 
   1   4   7       44.25       56.42      6.24 o 
   2   4   7       60.13       69.75      5.97 o 
   3   4   7      226.23      208.23      9.83 o 
   4   4   7      478.07      413.85     15.35 o 
   5   4   7        8.48        8.01      7.51 o 
   6   4   7       59.95       67.78     11.06 o 
   7   4   7      102.64      108.15     12.67 o 
   8   4   7       29.25       44.27     11.02 o 
   9   4   7        8.91        8.22     10.57 o 
  10   4   7        3.20       -5.13     16.73 o 
 -10   5   7        2.50       -3.14     10.68 o 
  -9   5   7        5.86       11.58     10.97 o 
  -8   5   7      332.62      319.19     19.61 o 
  -7   5   7       24.02       12.84      9.76 o 
  -6   5   7      227.71      260.83     20.57 o 
  -5   5   7      214.75      168.20     15.27 o 
  -4   5   7        5.56       12.13      9.92 o 
  -3   5   7       30.92       27.26      6.80 o 
  -2   5   7      242.18      252.62      8.63 o 
  -1   5   7      171.08      180.64      9.09 o 
   0   5   7        1.33        2.64      4.46 o 
   1   5   7      218.02      225.32      8.44 o 
   2   5   7      551.44      548.29     13.64 o 
   3   5   7       75.59       82.98      8.43 o 
   4   5   7       43.75       51.85      8.90 o 
   5   5   7        6.28        6.60      7.70 o 
   6   5   7      455.80      451.35     19.85 o 
   7   5   7        9.29       17.01      9.86 o 
   8   5   7        3.51       -2.29     15.38 o 
   9   5   7        0.57        5.18     11.02 o 
  10   5   7       13.89       25.12     11.24 o 
 -10   6   7        6.74        7.15     13.70 o 
  -9   6   7       52.77       68.09     16.84 o 
  -8   6   7        5.43        5.61     10.75 o 
  -7   6   7      159.83      176.69     15.58 o 
  -6   6   7      194.54      205.06     16.04 o 
  -5   6   7     1490.50     1453.53     38.74 o 
  -4   6   7      548.58      549.83     19.60 o 
  -3   6   7       91.26       93.77      8.73 o 
  -2   6   7       48.13       48.82      7.48 o 
  -1   6   7       13.34        7.08      6.14 o 
   0   6   7       19.27       16.35      5.19 o 
   1   6   7       44.18       33.44      5.72 o 
   2   6   7       82.69       88.49      6.63 o 
   3   6   7       22.49       27.68      7.48 o 
   4   6   7       98.10      105.93     15.62 o 
   5   6   7        4.43       10.48      8.00 o 
   6   6   7        5.52       14.52      9.44 o 
   7   6   7        2.34        8.21      9.41 o 
   8   6   7       23.35       20.53     10.67 o 
   9   6   7        0.28      -10.54     10.72 o 
 -10   7   7        0.03      -18.44     12.30 o 
  -9   7   7        2.11        0.97     12.95 o 
  -8   7   7        0.82        5.68     14.45 o 
  -7   7   7       33.63       15.20     11.32 o 
  -6   7   7       13.38       20.23     14.06 o 
  -5   7   7      329.72      277.42     14.08 o 
  -4   7   7      120.11      120.13     10.91 o 
  -3   7   7     2209.61     2032.95     39.26 o 
  -2   7   7      286.83      279.26     11.66 o 
  -1   7   7        3.06        0.31      6.36 o 
   0   7   7        2.07       -1.20      6.10 o 
   1   7   7        0.66        3.69      5.75 o 
   2   7   7      153.08      175.78      9.62 o 
   3   7   7       11.47        4.70      6.86 o 
   4   7   7       12.05        3.51      6.84 o 
   5   7   7        0.05        9.65      6.85 o 
   6   7   7       85.13       93.81     11.02 o 
   7   7   7        1.03      -14.70      9.80 o 
   8   7   7        7.38        1.89     11.14 o 
   9   7   7        4.30        9.15     12.29 o 
  -9   8   7        9.85       -1.99     14.33 o 
  -8   8   7        8.27        2.03     12.79 o 
  -7   8   7       14.93       23.25     12.04 o 
  -6   8   7       84.78       91.50     16.61 o 
  -5   8   7      115.12      150.85     10.77 o 
  -4   8   7        1.76       -0.03      6.93 o 
  -3   8   7        0.09       -2.58      8.02 o 
  -2   8   7      181.71      174.97     10.57 o 
  -1   8   7      120.40       92.88     13.74 o 
   0   8   7       83.32       80.20      9.07 o 
   1   8   7        1.73        5.35      7.48 o 
   2   8   7       20.39       17.07      7.37 o 
   3   8   7       61.09       56.24     14.04 o 
   4   8   7        1.29       -2.57      6.07 o 
   5   8   7       47.39       51.40      9.34 o 
   6   8   7       52.74       51.91      8.57 o 
   7   8   7       25.23       34.06     11.29 o 
   8   8   7        1.05        4.72     10.28 o 
  -9   9   7        0.60      -20.58     13.72 o 
  -8   9   7        3.48       -4.76     13.77 o 
  -7   9   7       78.84       82.72     19.55 o 
  -6   9   7       24.77       30.43     13.82 o 
  -5   9   7       70.30       66.52     10.38 o 
  -4   9   7       23.63       22.06      9.06 o 
  -3   9   7      184.88      180.84     13.00 o 
  -2   9   7       24.55       23.77     11.38 o 
  -1   9   7      249.86      237.84     16.48 o 
   0   9   7       93.67       99.22     11.64 o 
   1   9   7        1.23       -3.59      8.22 o 
   2   9   7        0.43       10.23      9.05 o 
   3   9   7       44.64       44.47     10.21 o 
   4   9   7        9.44       19.46      9.14 o 
   5   9   7        7.19        8.17      8.62 o 
   6   9   7       20.74        9.75      9.05 o 
   7   9   7       11.13       19.10     16.11 o 
  -8  10   7        4.20      -11.59     12.64 o 
  -7  10   7       53.49       90.24     17.95 o 
  -6  10   7       14.44       13.59     11.20 o 
  -5  10   7       86.26       77.62     12.86 o 
  -4  10   7       17.90       12.66      9.32 o 
  -3  10   7        8.27        8.36      9.53 o 
  -2  10   7        6.40        5.61      9.23 o 
  -1  10   7        1.03        9.89      9.60 o 
   0  10   7        5.51       23.40     15.51 o 
   1  10   7        4.04        9.91      9.46 o 
   2  10   7        0.36        3.67      9.80 o 
   3  10   7        4.96        9.44     10.74 o 
   4  10   7        5.24       -5.80     11.50 o 
   5  10   7       48.98       49.52     13.01 o 
   6  10   7        7.93        9.45     10.88 o 
  -7  11   7       14.27       -2.20     20.56 o 
  -6  11   7       15.43       17.51     10.80 o 
  -5  11   7       11.48        5.69     16.43 o 
  -4  11   7       38.40       26.89     10.54 o 
  -3  11   7       32.53       26.62     11.36 o 
  -2  11   7       61.97       62.66     13.33 o 
  -1  11   7       97.74      117.68     14.97 o 
   0  11   7        6.67       14.14     11.29 o 
   1  11   7       21.34       26.16     12.70 o 
   2  11   7        0.97      -12.61     11.19 o 
   3  11   7        0.86        5.03     12.41 o 
   4  11   7        7.57       19.98     13.22 o 
   5  11   7        6.08       -9.96     12.05 o 
  -6  12   7        0.14       -3.22     11.91 o 
  -5  12   7        0.06       -8.32     11.00 o 
  -4  12   7       47.29       50.12     13.98 o 
  -3  12   7       62.43       76.60     13.28 o 
  -2  12   7      267.61      312.02     19.01 o 
  -1  12   7      115.05      130.93     18.84 o 
   0  12   7        0.71       -3.53     12.44 o 
   1  12   7        7.46      -13.79     15.61 o 
   2  12   7        2.31        6.98     14.42 o 
   3  12   7       32.49       56.31     16.48 o 
   4  12   7        0.47      -18.73     12.49 o 
  -4  13   7        1.81       -7.95     11.51 o 
  -3  13   7        0.60       -4.31     11.51 o 
  -2  13   7        0.93      -17.02     20.61 o 
  -1  13   7        2.83        5.70     13.40 o 
   0  13   7       20.32       33.57     16.14 o 
   1  13   7        4.35       -5.43     17.69 o 
   2  13   7        5.84        0.83     19.21 o 
  -2 -15   8        6.20        1.54     12.81 o 
  -1 -15   8       15.42       10.73     11.17 o 
   0 -15   8       24.10       46.50     15.54 o 
   1 -15   8       33.98       64.60     16.89 o 
   2 -15   8        7.31        3.09     14.72 o 
   3 -15   8       71.77       66.61     15.06 o 
  -4 -14   8       22.99       14.52     13.84 o 
  -3 -14   8        2.57       14.91     11.37 o 
  -2 -14   8       15.84       27.89     13.54 o 
  -1 -14   8        0.98       11.06     10.55 o 
   0 -14   8       46.22       59.76     12.79 o 
   1 -14   8        1.89        7.49     13.78 o 
   2 -14   8       27.36       37.94     17.67 o 
   3 -14   8       23.84       18.79     10.12 o 
   4 -14   8        4.38        1.35     13.48 o 
   5 -14   8        0.97       12.74     14.37 o 
  -6 -13   8        0.01       -4.87     11.56 o 
  -5 -13   8        1.84       -6.20     11.36 o 
  -4 -13   8       37.39       22.73     16.41 o 
  -3 -13   8       36.27       29.58     11.72 o 
  -2 -13   8        0.86       -0.64      9.19 o 
  -1 -13   8        5.36       -1.09      8.36 o 
   0 -13   8        0.05       16.45     10.16 o 
   1 -13   8       89.25       56.66     12.35 o 
   2 -13   8       56.97       61.59     18.03 o 
   3 -13   8       15.64       13.16      9.22 o 
   4 -13   8       51.42       86.00     16.45 o 
   5 -13   8        9.49       15.43     26.11 o 
   6 -13   8        1.70        4.36     10.18 o 
  -7 -12   8        6.31        1.78     10.02 o 
  -6 -12   8       10.24        1.13      9.91 o 
  -5 -12   8        0.65       -0.83     19.59 o 
  -4 -12   8       31.41       17.05     19.40 o 
  -3 -12   8       26.61       23.29     11.86 o 
  -2 -12   8       64.58       66.80     14.20 o 
  -1 -12   8       60.24       73.34     10.58 o 
   0 -12   8      102.68       91.17     11.21 o 
   1 -12   8        5.82       24.34     10.25 o 
   2 -12   8       49.56       41.73     10.63 o 
   3 -12   8        7.47       17.84      8.90 o 
   4 -12   8       17.86        8.83      8.02 o 
   5 -12   8        0.15       18.23     14.49 o 
   6 -12   8       49.22       48.76     11.98 o 
   7 -12   8        1.87        2.01     10.71 o 
  -7 -11   8      128.65      161.40     21.18 o 
  -6 -11   8       38.50       39.31     10.29 o 
  -5 -11   8       22.35       14.87     10.03 o 
  -4 -11   8        2.55        7.18     10.83 o 
  -3 -11   8       57.69       46.27      9.56 o 
  -2 -11   8        8.88        4.75      7.94 o 
  -1 -11   8        6.91       -6.22      7.44 o 
   0 -11   8       60.22       56.77      9.48 o 
   1 -11   8        7.85       10.75      8.64 o 
   2 -11   8       42.86       41.82      8.46 o 
   3 -11   8       13.80       20.37      7.24 o 
   4 -11   8        0.07       -9.89      6.59 o 
   5 -11   8      235.98      239.43     16.19 o 
   6 -11   8       20.01       21.35      9.19 o 
   7 -11   8        1.37        0.66      8.62 o 
   8 -11   8        0.00       -4.62      8.84 o 
  -8 -10   8       12.63        3.76     13.36 o 
  -7 -10   8        4.17        0.49     14.07 o 
  -6 -10   8       15.40        5.50     14.95 o 
  -5 -10   8      374.69      356.85     18.19 o 
  -4 -10   8       22.56       17.06      7.56 o 
  -3 -10   8       80.17       83.42     10.29 o 
  -2 -10   8       24.42       16.96      8.16 o 
  -1 -10   8      636.50      620.66     24.11 o 
   0 -10   8        5.66       -0.27      7.40 o 
   1 -10   8       92.14       77.01      7.87 o 
   2 -10   8       33.61       30.69      7.73 o 
   3 -10   8       54.09       38.60      7.81 o 
   4 -10   8       58.38       43.58      8.66 o 
   5 -10   8       84.38       99.63      8.78 o 
   6 -10   8       68.10       57.57     10.09 o 
   7 -10   8        3.84       -3.81      8.41 o 
   8 -10   8      101.82      124.55     13.83 o 
   9 -10   8        2.02       16.67     13.98 o 
  -9  -9   8       69.10       85.26     18.16 o 
  -8  -9   8        0.25        6.96     18.07 o 
  -7  -9   8       88.18       62.46     14.67 o 
  -6  -9   8        7.69       21.99      7.33 o 
  -5  -9   8       73.58       71.41     10.41 o 
  -4  -9   8      377.03      409.15     18.27 o 
  -3  -9   8      198.98      189.66     12.02 o 
  -2  -9   8       37.57       33.59      8.39 o 
  -1  -9   8      592.47      538.72     17.49 o 
   0  -9   8       31.55       41.69      6.88 o 
   1  -9   8      280.79      258.43     10.57 o 
   2  -9   8       19.65       12.80      6.74 o 
   3  -9   8       26.90       23.00      6.16 o 
   4  -9   8       64.98       60.18      7.81 o 
   5  -9   8        0.86        1.68      5.59 o 
   6  -9   8        8.56        1.58      7.74 o 
   7  -9   8       19.62       22.19     10.08 o 
   8  -9   8       22.68       37.93     11.38 o 
   9  -9   8        0.05       19.15     11.16 o 
  -9  -8   8       21.79       30.32     17.19 o 
  -8  -8   8       22.48       46.97     14.02 o 
  -7  -8   8       50.77       20.55     14.54 o 
  -6  -8   8       23.43       29.19     10.51 o 
  -5  -8   8       10.29       12.35      7.50 o 
  -4  -8   8      370.57      360.52     16.67 o 
  -3  -8   8     1720.30     1588.77     30.89 o 
  -2  -8   8       11.33       11.82      7.49 o 
  -1  -8   8     1296.36     1156.51     27.14 o 
   0  -8   8      358.92      335.12     11.15 o 
   1  -8   8      122.41      132.39      7.52 o 
   2  -8   8      133.90      122.94      6.88 o 
   3  -8   8     1109.50     1067.05     21.25 o 
   4  -8   8        2.83        2.73      8.12 o 
   5  -8   8        1.95       -6.15      4.10 o 
   6  -8   8       27.32       15.17     10.96 o 
   7  -8   8       64.08       80.78     12.33 o 
   8  -8   8       15.89       17.91     10.44 o 
   9  -8   8        4.75       12.03     10.48 o 
  10  -8   8       32.59       37.90     11.73 o 
 -10  -7   8       17.98       -2.09     24.64 o 
  -9  -7   8       26.03       20.23     15.68 o 
  -8  -7   8        7.60      -12.01     13.22 o 
  -7  -7   8        0.01       -3.37      9.78 o 
  -6  -7   8      166.65      159.32     16.20 o 
  -5  -7   8      397.72      369.80     12.57 o 
  -4  -7   8       69.87       65.94      8.77 o 
  -3  -7   8      120.36      126.91      9.75 o 
  -2  -7   8       30.87       21.97      7.23 o 
  -1  -7   8      587.34      556.20     13.06 o 
   0  -7   8       25.07       35.19      6.41 o 
   1  -7   8     1685.66     1605.31     38.93 o 
   2  -7   8       46.40       48.39      6.61 o 
   3  -7   8        8.26       17.74      6.92 o 
   4  -7   8       48.46       38.53      6.73 o 
   5  -7   8        2.16        4.11      7.94 o 
   6  -7   8      318.78      327.57     17.05 o 
   7  -7   8       29.59       37.24     10.90 o 
   8  -7   8       27.48       32.15     11.13 o 
   9  -7   8      210.86      228.31     16.91 o 
  10  -7   8       33.34       54.73     18.28 o 
 -10  -6   8       54.80       44.69     18.37 o 
  -9  -6   8       21.21       39.33     16.99 o 
  -8  -6   8        0.47       20.14     13.67 o 
  -7  -6   8        9.91       -5.04     10.81 o 
  -6  -6   8        4.36        5.70      6.33 o 
  -5  -6   8        8.74        6.41      5.71 o 
  -4  -6   8        1.96        9.86      5.71 o 
  -3  -6   8        1.37        0.04      5.51 o 
  -2  -6   8       30.04       32.94      7.02 o 
  -1  -6   8        0.02       -1.28      4.87 o 
   0  -6   8       16.08       15.98      4.29 o 
   1  -6   8       43.43       31.70      5.02 o 
   2  -6   8        9.07       13.90      6.14 o 
   3  -6   8       13.76        8.01      6.46 o 
   4  -6   8        9.35       12.86      5.60 o 
   5  -6   8      632.13      628.44     20.97 o 
   6  -6   8       31.32       13.17      9.39 o 
   7  -6   8       33.08       30.33     10.39 o 
   8  -6   8       63.27       54.32     11.68 o 
   9  -6   8        1.92       -5.98      9.59 o 
  10  -6   8       22.00       10.84     10.99 o 
 -10  -5   8       55.41       53.93     17.27 o 
  -9  -5   8        6.58       24.53     20.21 o 
  -8  -5   8      289.18      287.17     20.05 o 
  -7  -5   8        0.77      -11.56      7.71 o 
  -6  -5   8      129.72      128.03     14.62 o 
  -5  -5   8        3.44       17.84      8.70 o 
  -4  -5   8      956.11      929.72     21.49 o 
  -3  -5   8      169.95      158.06      9.66 o 
  -2  -5   8      325.90      320.24     11.13 o 
  -1  -5   8      261.10      258.40     12.54 o 
   0  -5   8       47.80       54.77      6.00 o 
   1  -5   8      176.08      189.27      9.14 o 
   2  -5   8       33.29       36.96      6.56 o 
   3  -5   8       12.20        8.77      6.12 o 
   4  -5   8      291.89      288.73     15.00 o 
   5  -5   8      106.59      112.48     11.32 o 
   6  -5   8       18.37        3.90      9.49 o 
   7  -5   8       80.40       81.72     11.65 o 
   8  -5   8      141.90      175.53     14.80 o 
   9  -5   8       33.43       24.45     10.60 o 
  10  -5   8        2.85       12.04     11.37 o 
 -11  -4   8        6.24       13.73     15.16 o 
 -10  -4   8        1.62        4.23     13.90 o 
  -9  -4   8      142.47      125.12     16.09 o 
  -8  -4   8       39.09       11.67      8.45 o 
  -7  -4   8       16.55       18.40     12.62 o 
  -6  -4   8      210.75      237.90     18.74 o 
  -5  -4   8        6.33       -4.01      8.73 o 
  -4  -4   8       62.33       67.28      5.82 o 
  -3  -4   8        7.42        0.25      4.71 o 
  -2  -4   8      206.59      225.97      9.12 o 
  -1  -4   8      302.95      323.79      9.02 o 
   0  -4   8       89.58       96.47      6.53 o 
   1  -4   8       43.74       42.95      6.39 o 
   2  -4   8       56.70       54.16      7.33 o 
   3  -4   8       29.68       22.48      5.71 o 
   4  -4   8      135.94      138.45      7.06 o 
   5  -4   8       59.65       69.64     11.54 o 
   6  -4   8      226.64      217.09     14.43 o 
   7  -4   8       42.98       39.08     11.00 o 
   8  -4   8      152.30      164.22     14.36 o 
   9  -4   8        2.69       14.96     12.34 o 
  10  -4   8        2.74       -8.20     15.55 o 
 -11  -3   8       20.46        0.72     17.33 o 
 -10  -3   8       24.54       33.35     15.49 o 
  -9  -3   8       86.30      106.42     17.21 o 
  -8  -3   8       19.64        8.93     10.49 o 
  -7  -3   8      225.20      227.81     16.82 o 
  -6  -3   8        9.34        8.34      9.66 o 
  -5  -3   8        1.16       -0.31      6.30 o 
  -4  -3   8      439.22      462.99     17.94 o 
  -3  -3   8      284.77      253.20     10.87 o 
  -2  -3   8      638.01      608.73     14.74 o 
  -1  -3   8      165.48      181.58      7.03 o 
   0  -3   8      155.66      180.93      8.61 o 
   1  -3   8        1.42       -9.81      6.54 o 
   2  -3   8       75.95      109.64      8.58 o 
   3  -3   8      146.81      138.94     12.14 o 
   4  -3   8       56.08       63.80      6.14 o 
   5  -3   8       25.17       23.59      8.03 o 
   6  -3   8        0.01       -4.11      8.64 o 
   7  -3   8        0.32        6.65      8.80 o 
   8  -3   8        0.13        8.87     14.20 o 
   9  -3   8       28.80       27.51     11.79 o 
  10  -3   8        5.88       23.62     13.44 o 
  11  -3   8        4.45        0.81     18.65 o 
 -11  -2   8        1.82      -15.14     19.52 o 
 -10  -2   8       28.85       27.55     12.41 o 
  -9  -2   8      180.58      190.53     17.40 o 
  -8  -2   8      247.62      211.36     24.69 o 
  -7  -2   8      223.96      204.82     11.44 o 
  -6  -2   8       66.41       51.57      7.43 o 
  -5  -2   8        1.32       -8.11      6.46 o 
  -4  -2   8      257.08      291.39     11.71 o 
  -3  -2   8       32.27       35.78      4.92 o 
  -2  -2   8      699.05      747.38     11.45 o 
  -1  -2   8      336.99      315.62      9.55 o 
   0  -2   8     4181.19     4463.09     64.20 o 
   1  -2   8      881.61      817.04     24.87 o 
   2  -2   8        3.57       -1.90      4.14 o 
   3  -2   8     1435.87     1302.78     25.12 o 
   4  -2   8      167.35      152.36     10.34 o 
   5  -2   8       82.84       85.88      8.67 o 
   6  -2   8      102.03      121.21     10.11 o 
   7  -2   8       71.57       80.20     11.17 o 
   8  -2   8        5.83      -12.16      9.39 o 
   9  -2   8       23.52       19.01     14.71 o 
  10  -2   8       82.37       91.68     13.58 o 
  11  -2   8        1.84       -1.95     17.17 o 
 -11  -1   8        4.54       10.67     21.97 o 
 -10  -1   8        6.32       37.44     21.97 o 
  -9  -1   8        7.34        1.16     10.65 o 
  -8  -1   8       54.23       60.30     10.41 o 
  -7  -1   8        1.30        2.57      6.66 o 
  -6  -1   8      135.04      113.44     10.06 o 
  -5  -1   8      473.85      490.47     16.94 o 
  -4  -1   8      187.06      193.92     12.20 o 
  -3  -1   8       16.83       19.30      5.84 o 
  -2  -1   8      498.15      511.22      9.65 o 
  -1  -1   8        1.93        8.02      4.29 o 
   0  -1   8     1486.02     1566.56     27.42 o 
   1  -1   8      331.95      306.60     11.23 o 
   2  -1   8       93.90      116.38      7.16 o 
   3  -1   8      337.59      322.56      9.43 o 
   4  -1   8        0.19        2.03      5.00 o 
   5  -1   8       33.41       16.53      7.15 o 
   6  -1   8        7.87        9.23      7.60 o 
   7  -1   8       76.57       86.35     13.53 o 
   8  -1   8        4.44        2.33     11.21 o 
   9  -1   8       47.21       40.29     12.39 o 
  10  -1   8      115.49       99.24     13.47 o 
  11  -1   8        1.49        4.55     19.73 o 
 -11   0   8        0.69       -5.10     19.70 o 
 -10   0   8        8.37       15.72     10.24 o 
  -9   0   8        2.26       -3.13      8.47 o 
  -8   0   8       18.93       31.21      7.53 o 
  -7   0   8      160.90      170.68     12.06 o 
  -6   0   8      164.10      161.29     11.49 o 
  -5   0   8       93.50       87.14     12.20 o 
  -4   0   8       93.53      106.71      9.99 o 
  -3   0   8       97.23      100.55      6.76 o 
  -2   0   8      125.01      158.15     14.23 o 
  -1   0   8       69.62       60.80      5.40 o 
   0   0   8      177.27      169.67      8.04 o 
   1   0   8       10.18       13.42      4.02 o 
   2   0   8       44.68       45.55      5.25 o 
   3   0   8        0.81       -2.57      3.74 o 
   4   0   8        4.01       -5.78      5.57 o 
   5   0   8      138.75      156.87     10.44 o 
   6   0   8        9.52       26.33      9.52 o 
   7   0   8        4.71        0.53      9.81 o 
   8   0   8       12.44        2.41     10.83 o 
   9   0   8       85.17       82.70     14.06 o 
  10   0   8        7.27       11.34     17.02 o 
 -11   1   8       15.24        4.29      9.49 o 
 -10   1   8       36.77       30.06     11.11 o 
  -9   1   8       60.02       52.93     17.14 o 
  -8   1   8       26.42       33.75     14.64 o 
  -7   1   8       42.45       27.06     25.87 o 
  -6   1   8       61.92       53.36      9.77 o 
  -5   1   8      109.19      114.87     10.36 o 
  -4   1   8      183.71      186.22      7.81 o 
  -3   1   8       44.09       48.93      5.59 o 
  -2   1   8      370.93      352.15      9.24 o 
  -1   1   8     2694.73     2717.81     34.74 o 
   0   1   8      611.57      598.40     12.15 o 
   1   1   8        1.06       -0.27      2.97 o 
   2   1   8      272.57      272.69      8.98 o 
   3   1   8      113.41      126.39      6.79 o 
   4   1   8        7.44       12.30      5.81 o 
   5   1   8       44.09       28.37      7.20 o 
   6   1   8        2.27       -0.24     10.62 o 
   7   1   8       31.15       34.61      9.95 o 
   8   1   8       19.45       29.73     11.96 o 
   9   1   8       68.41       76.30     13.71 o 
  10   1   8        3.83       -9.19     10.63 o 
 -11   2   8        2.85       15.92     16.72 o 
 -10   2   8        0.31       -9.97     10.34 o 
  -9   2   8       38.00       47.88     13.13 o 
  -8   2   8        0.48        1.54      9.66 o 
  -7   2   8      125.92      124.19     14.52 o 
  -6   2   8       78.74       61.80     14.46 o 
  -5   2   8       37.28       36.05     10.46 o 
  -4   2   8       56.82       58.23      5.45 o 
  -3   2   8      199.98      197.48     13.43 o 
  -2   2   8      880.31      841.57     18.20 o 
  -1   2   8        0.00       -1.37      3.71 o 
   0   2   8      598.59      588.30     12.56 o 
   1   2   8       57.23       61.88      5.74 o 
   2   2   8      587.11      546.21     11.90 o 
   3   2   8       30.28       26.05      5.34 o 
   4   2   8      364.12      346.73     11.73 o 
   5   2   8       12.05        8.58      8.69 o 
   6   2   8       44.67       14.80      8.15 o 
   7   2   8      200.92      215.63     15.01 o 
   8   2   8      114.11      116.66     15.07 o 
   9   2   8       25.39       14.42     10.97 o 
  10   2   8        0.05       -5.24     18.06 o 
 -11   3   8        0.66      -13.87     11.48 o 
 -10   3   8       14.36       35.83     12.31 o 
  -9   3   8        0.05       -9.18      9.49 o 
  -8   3   8       35.39       14.05     13.97 o 
  -7   3   8      115.47       95.01     13.52 o 
  -6   3   8       22.96       14.88     12.37 o 
  -5   3   8      274.82      256.30     18.59 o 
  -4   3   8       77.26       72.41      8.48 o 
  -3   3   8       72.04       78.62      8.57 o 
  -2   3   8      542.18      519.54     13.54 o 
  -1   3   8      234.22      214.38     14.45 o 
   0   3   8      890.99      920.52     16.52 o 
   1   3   8     1025.66      966.69     15.57 o 
   2   3   8      836.29      777.94     15.11 o 
   3   3   8       42.02       47.33      5.74 o 
   4   3   8       58.51       58.10      8.39 o 
   5   3   8       23.92       26.14      9.75 o 
   6   3   8        9.74        5.45      8.78 o 
   7   3   8       17.30       27.53     10.18 o 
   8   3   8        1.88       -2.72      7.43 o 
   9   3   8       18.00       10.11     12.10 o 
  10   3   8        1.03       -6.24     10.23 o 
 -10   4   8       20.26       21.11     12.29 o 
  -9   4   8        9.95        4.06     10.41 o 
  -8   4   8      494.21      451.94     21.74 o 
  -7   4   8       27.32       26.41     11.74 o 
  -6   4   8      103.19      102.34     13.51 o 
  -5   4   8       15.90       16.88     10.44 o 
  -4   4   8      133.91      122.13     13.90 o 
  -3   4   8        7.60        4.04      6.18 o 
  -2   4   8      504.60      529.02     13.51 o 
  -1   4   8      392.89      391.82     14.29 o 
   0   4   8     1225.66     1206.89     23.47 o 
   1   4   8      173.36      151.37      7.30 o 
   2   4   8       33.31       21.48      5.54 o 
   3   4   8      112.05      108.32     10.45 o 
   4   4   8      451.96      424.35     20.70 o 
   5   4   8       87.47       91.91     10.70 o 
   6   4   8      294.67      295.44     16.96 o 
   7   4   8        0.13       -5.57      8.43 o 
   8   4   8       18.80        9.89      9.97 o 
   9   4   8        3.35        1.90     13.07 o 
  10   4   8       25.45       19.72     11.64 o 
 -10   5   8        0.17       14.43     15.07 o 
  -9   5   8      197.29      241.67     18.58 o 
  -8   5   8        8.53       18.55     10.63 o 
  -7   5   8       67.77       56.32     21.76 o 
  -6   5   8        8.70       -0.37     10.29 o 
  -5   5   8        0.32       -7.31      9.68 o 
  -4   5   8       35.70       18.61     10.29 o 
  -3   5   8      647.62      675.16     19.49 o 
  -2   5   8      195.43      209.10     11.34 o 
  -1   5   8      124.88      113.00      8.37 o 
   0   5   8      146.66      149.35      7.08 o 
   1   5   8      364.09      377.12     10.77 o 
   2   5   8      141.94      161.11      8.09 o 
   3   5   8       23.86       23.51      7.25 o 
   4   5   8       20.49        9.87      7.80 o 
   5   5   8       33.51       49.28      9.26 o 
   6   5   8      193.72      189.47     15.19 o 
   7   5   8        4.28        3.00      9.89 o 
   8   5   8       40.68       28.62     11.34 o 
   9   5   8        1.82       -0.39     11.54 o 
 -10   6   8       32.41       41.98     14.11 o 
  -9   6   8       59.59       70.44     22.32 o 
  -8   6   8       22.62       11.07     11.30 o 
  -7   6   8       12.00       14.05     11.82 o 
  -6   6   8      185.57      211.23     16.15 o 
  -5   6   8      180.18      164.40     16.42 o 
  -4   6   8      638.70      590.27     24.81 o 
  -3   6   8       14.93        2.10      6.58 o 
  -2   6   8      238.67      243.47     12.15 o 
  -1   6   8       30.73       36.70      7.71 o 
   0   6   8      147.48      142.76      9.08 o 
   1   6   8        0.79       -3.70      4.79 o 
   2   6   8       25.00       22.42      6.82 o 
   3   6   8        0.04       -4.10      8.62 o 
   4   6   8       39.67       25.02      8.22 o 
   5   6   8        5.64       -6.24      7.69 o 
   6   6   8       62.11       60.05     13.70 o 
   7   6   8        1.14        1.23      9.64 o 
   8   6   8       32.88       25.95     12.53 o 
   9   6   8       14.77       13.14     12.83 o 
  -9   7   8        9.62       11.61     11.89 o 
  -8   7   8       11.94       -6.04     10.85 o 
  -7   7   8        4.00        2.74     10.35 o 
  -6   7   8       36.74       32.36     11.43 o 
  -5   7   8        0.27        4.67     10.09 o 
  -4   7   8       53.86       45.28      9.06 o 
  -3   7   8       78.89      112.77      8.79 o 
  -2   7   8      585.29      536.95     15.37 o 
  -1   7   8       27.28       15.41      7.02 o 
   0   7   8      270.00      269.74     10.98 o 
   1   7   8        3.99       -0.40      6.84 o 
   2   7   8       76.52       88.80      8.29 o 
   3   7   8       30.70       39.74      8.15 o 
   4   7   8       52.01       85.46     10.53 o 
   5   7   8       62.35       47.11     10.42 o 
   6   7   8        4.99        4.74     10.04 o 
   7   7   8        4.33       -2.24     10.24 o 
   8   7   8        9.38       -6.90     11.32 o 
  -9   8   8        6.24        7.76     14.76 o 
  -8   8   8        1.61       -1.50     12.71 o 
  -7   8   8        0.73      -10.25     10.46 o 
  -6   8   8       24.36       21.04     11.34 o 
  -5   8   8       18.98       13.85      9.55 o 
  -4   8   8        1.36        3.77      8.63 o 
  -3   8   8       14.71       14.46      7.96 o 
  -2   8   8       86.78       86.44      8.85 o 
  -1   8   8        0.00       -6.84      6.06 o 
   0   8   8       16.96        3.11      8.11 o 
   1   8   8       94.98       72.34     10.99 o 
   2   8   8       35.89       34.42      9.79 o 
   3   8   8       92.94       90.72     13.09 o 
   4   8   8        5.14        3.29      8.57 o 
   5   8   8       35.57       21.17      8.44 o 
   6   8   8        4.11       14.32     13.13 o 
   7   8   8        0.16       -8.82      9.84 o 
   8   8   8       62.10       30.54     12.35 o 
  -8   9   8       11.15       29.41     15.58 o 
  -7   9   8       16.34       14.15     18.57 o 
  -6   9   8        4.30       14.45     12.37 o 
  -5   9   8       49.85       69.21      9.95 o 
  -4   9   8       64.08       62.80      9.93 o 
  -3   9   8       11.01        8.90      8.92 o 
  -2   9   8       28.44       24.36     11.64 o 
  -1   9   8       49.78       35.85      9.32 o 
   0   9   8        0.68        1.48      9.98 o 
   1   9   8        1.20        0.39      8.97 o 
   2   9   8       14.44       17.77      9.58 o 
   3   9   8        3.02       -8.95     12.90 o 
   4   9   8        0.16        0.39     10.08 o 
   5   9   8        9.62        8.29      8.91 o 
   6   9   8       12.85       22.19     16.41 o 
   7   9   8       10.53       20.24     16.06 o 
  -7  10   8        0.00      -11.91     13.96 o 
  -6  10   8        7.94       14.40     13.36 o 
  -5  10   8       17.59       17.00     10.14 o 
  -4  10   8       38.52       42.16     10.76 o 
  -3  10   8       71.87       61.01     11.41 o 
  -2  10   8        2.54      -13.23      8.82 o 
  -1  10   8       73.66       77.88     12.12 o 
   0  10   8        0.07       10.18     11.07 o 
   1  10   8       19.56       -1.85     11.05 o 
   2  10   8       69.18       65.66     14.12 o 
   3  10   8        0.50        9.24     11.83 o 
   4  10   8       30.45       -5.72     12.04 o 
   5  10   8        1.76       17.09     12.73 o 
   6  10   8       17.26       14.13     17.63 o 
  -6  11   8        9.45       24.27     11.39 o 
  -5  11   8        3.31        7.20     11.21 o 
  -4  11   8        4.20        2.19     11.19 o 
  -3  11   8        0.51        2.37      9.98 o 
  -2  11   8      268.86      288.98     17.71 o 
  -1  11   8        0.32        2.42     11.41 o 
   0  11   8       86.89       79.27     16.49 o 
   1  11   8        5.37       12.63     14.49 o 
   2  11   8        1.49       10.26     12.76 o 
   3  11   8        0.05        3.67     12.91 o 
   4  11   8        0.18        7.35     16.73 o 
   5  11   8        0.00        4.55     13.47 o 
  -5  12   8       32.63       21.56     12.56 o 
  -4  12   8        1.85       -5.73     13.16 o 
  -3  12   8       10.90        0.54     11.93 o 
  -2  12   8        0.14       13.73     13.75 o 
  -1  12   8        4.19        9.29     13.50 o 
   0  12   8        0.20       -5.79     14.47 o 
   1  12   8        3.63      -11.99     14.64 o 
   2  12   8        0.68       13.24     18.22 o 
   3  12   8        0.67        2.03     12.89 o 
  -2  13   8        5.53       -9.73     12.21 o 
  -1  13   8       28.09       35.06     15.88 o 
   0  13   8       76.50       99.61     19.44 o 
   1  13   8        4.71       -8.55     17.02 o 
  -2 -15   9        0.01      -11.79     12.12 o 
  -1 -15   9        1.18       -6.27     11.45 o 
   0 -15   9        0.04        7.26     11.50 o 
   1 -15   9        2.21       -5.75     11.50 o 
   2 -15   9        9.96       28.79     14.83 o 
   3 -15   9       37.41       32.82     25.06 o 
  -4 -14   9        0.00       -2.45     10.61 o 
  -3 -14   9        0.23       11.54     11.00 o 
  -2 -14   9       38.54       43.63     11.05 o 
  -1 -14   9        0.03        5.57     10.58 o 
   0 -14   9        0.04       -6.50     10.39 o 
   1 -14   9       10.21       15.06     11.37 o 
   2 -14   9        2.24       -4.80     12.77 o 
   3 -14   9       21.81       18.34     11.42 o 
   4 -14   9       29.51       35.21     15.66 o 
   5 -14   9        2.85        3.23     15.65 o 
  -5 -13   9        0.74       -3.06     10.23 o 
  -4 -13   9        6.90        6.13     10.55 o 
  -3 -13   9       10.85        7.91      9.50 o 
  -2 -13   9      184.27      191.75     14.47 o 
  -1 -13   9       12.84       10.91      8.96 o 
   0 -13   9        0.09        7.51     10.08 o 
   1 -13   9       22.24       36.66     11.44 o 
   2 -13   9        0.95        8.56     10.68 o 
   3 -13   9       50.08       46.73     10.55 o 
   4 -13   9        0.08        2.72     11.37 o 
   5 -13   9        0.51       -4.35     12.78 o 
   6 -13   9        1.17        6.27     13.81 o 
  -6 -12   9       29.78       23.68     10.61 o 
  -5 -12   9       15.03       14.42     10.11 o 
  -4 -12   9        1.01       -6.07      7.71 o 
  -3 -12   9        1.19        1.91      8.52 o 
  -2 -12   9        3.92       -2.90      7.89 o 
  -1 -12   9       31.47       40.00      9.59 o 
   0 -12   9       38.46       28.97     12.65 o 
   1 -12   9       29.80       33.73     14.27 o 
   2 -12   9        5.58        6.70      7.71 o 
   3 -12   9       17.71       19.61      9.12 o 
   4 -12   9      194.42      225.98     16.53 o 
   5 -12   9        9.87       12.89     13.51 o 
   6 -12   9        9.03        8.27     10.87 o 
   7 -12   9        0.00       -2.63     10.58 o 
  -7 -11   9        0.18       -4.53     18.23 o 
  -6 -11   9       73.69       73.44     11.42 o 
  -5 -11   9        2.44      -10.56      8.28 o 
  -4 -11   9       14.07       18.28      7.81 o 
  -3 -11   9       78.65       97.58     10.90 o 
  -2 -11   9        6.64        1.98      7.98 o 
  -1 -11   9      179.11      181.63     13.19 o 
   0 -11   9       17.15        9.61      7.89 o 
   1 -11   9      229.19      256.83     15.55 o 
   2 -11   9       70.11       68.54      9.21 o 
   3 -11   9       29.72       29.43     10.17 o 
   4 -11   9      164.43      180.54     14.83 o 
   5 -11   9        0.17        7.38      5.45 o 
   6 -11   9      127.29      146.88     12.72 o 
   7 -11   9        0.14        5.70      9.12 o 
   8 -11   9       20.67       40.21     11.30 o 
  -8 -10   9       14.69       13.80     14.83 o 
  -7 -10   9      189.41      169.28     21.11 o 
  -6 -10   9        1.14       -3.58      7.60 o 
  -5 -10   9      149.80      152.18     12.05 o 
  -4 -10   9      158.65      160.66     12.12 o 
  -3 -10   9       14.09        2.71      7.44 o 
  -2 -10   9      345.65      321.26     14.94 o 
  -1 -10   9        0.32       -0.57      7.36 o 
   0 -10   9       15.30        9.71      6.47 o 
   1 -10   9        4.65       11.08      6.17 o 
   2 -10   9        0.06        0.66      7.33 o 
   3 -10   9        3.64        3.88      7.62 o 
   4 -10   9       41.67       43.01      7.74 o 
   5 -10   9       28.94       26.37      6.01 o 
   6 -10   9       24.06       12.41      8.65 o 
   7 -10   9       68.11       60.67     10.67 o 
   8 -10   9       84.15      115.43     13.09 o 
  -9  -9   9        2.56       15.28     35.51 o 
  -8  -9   9       11.89      -18.28     14.45 o 
  -7  -9   9       75.60       92.72     17.44 o 
  -6  -9   9       16.59       20.11     10.04 o 
  -5  -9   9        2.35        5.65      6.51 o 
  -4  -9   9      345.95      350.84     15.32 o 
  -3  -9   9      443.76      446.35     16.91 o 
  -2  -9   9       28.26        9.04      7.97 o 
  -1  -9   9      100.82       82.32     10.22 o 
   0  -9   9        0.21       -8.15      5.90 o 
   1  -9   9        1.90       11.97      6.68 o 
   2  -9   9       65.68       70.88      9.87 o 
   3  -9   9      182.37      192.54      9.56 o 
   4  -9   9        2.37        4.27      6.86 o 
   5  -9   9       44.31       30.62      6.13 o 
   6  -9   9       70.61       52.63     11.39 o 
   7  -9   9      106.52      107.25     13.68 o 
   8  -9   9        0.55       -5.30     10.39 o 
   9  -9   9       18.90       24.29     18.09 o 
  -9  -8   9        1.35       -4.73     20.61 o 
  -8  -8   9      160.97      172.48     23.23 o 
  -7  -8   9      119.83      116.08     19.47 o 
  -6  -8   9       10.26        1.40      9.36 o 
  -5  -8   9      224.47      209.77     12.22 o 
  -4  -8   9       55.15       55.94     10.04 o 
  -3  -8   9      152.70      142.14     11.00 o 
  -2  -8   9       26.38       23.89      7.78 o 
  -1  -8   9       19.17       36.62      8.18 o 
   0  -8   9      417.25      418.92     13.46 o 
   1  -8   9      342.15      301.83     11.86 o 
   2  -8   9      610.64      571.82     14.50 o 
   3  -8   9      613.66      605.44     15.99 o 
   4  -8   9       65.02       68.28     10.37 o 
   5  -8   9        4.24       -3.34      7.32 o 
   6  -8   9      109.80      106.88     12.94 o 
   7  -8   9        0.08        9.93      9.62 o 
   8  -8   9        3.35       -2.84     13.08 o 
   9  -8   9        1.13        6.67     13.29 o 
  -9  -7   9        1.68       21.17     15.44 o 
  -8  -7   9        0.75        1.59     13.69 o 
  -7  -7   9        8.62       10.00     11.03 o 
  -6  -7   9        1.04       -1.26      8.09 o 
  -5  -7   9       11.72       15.62      5.53 o 
  -4  -7   9       93.95       95.17      9.59 o 
  -3  -7   9       16.85       -5.99      6.49 o 
  -2  -7   9       33.19       26.86      7.67 o 
  -1  -7   9      151.32      151.59      9.42 o 
   0  -7   9       38.65       34.24      6.68 o 
   1  -7   9      209.28      214.29      8.49 o 
   2  -7   9      571.79      538.74     17.03 o 
   3  -7   9      563.76      531.79     16.58 o 
   4  -7   9     1759.90     1637.49     29.28 o 
   5  -7   9        1.93        2.75      5.28 o 
   6  -7   9        5.24        2.99      8.79 o 
   7  -7   9        5.68       -7.29      8.87 o 
   8  -7   9        0.76        0.78     10.26 o 
   9  -7   9      138.39      166.13     16.03 o 
  10  -7   9        0.06      -14.63      9.76 o 
 -10  -6   9       29.07       14.96     24.11 o 
  -9  -6   9      175.78      128.31     21.03 o 
  -8  -6   9        0.14        6.13     11.15 o 
  -7  -6   9       39.46       39.20     21.09 o 
  -6  -6   9      131.02      119.09     14.36 o 
  -5  -6   9       10.16       19.51      6.72 o 
  -4  -6   9      188.32      179.85     13.00 o 
  -3  -6   9       34.26       43.25      7.68 o 
  -2  -6   9       66.70       79.94     11.77 o 
  -1  -6   9        6.24        8.73      5.48 o 
   0  -6   9       24.27        7.13      5.61 o 
   1  -6   9       17.30       10.26      5.92 o 
   2  -6   9        0.34       -7.41      6.16 o 
   3  -6   9        1.77        3.29      6.39 o 
   4  -6   9      407.31      401.63     13.51 o 
   5  -6   9        1.49        0.43      6.14 o 
   6  -6   9      111.22      101.31     12.00 o 
   7  -6   9        1.37        3.66      9.69 o 
   8  -6   9       25.23       30.19     11.12 o 
   9  -6   9        8.49       15.13     10.81 o 
  10  -6   9        5.50       18.11     16.39 o 
 -10  -5   9        0.22        6.98     13.98 o 
  -9  -5   9       33.42       39.40     15.45 o 
  -8  -5   9        9.27        1.23      8.89 o 
  -7  -5   9        0.00       -2.17      9.58 o 
  -6  -5   9      137.47      139.21     19.61 o 
  -5  -5   9       24.49       34.21     10.89 o 
  -4  -5   9       55.24       54.38      7.17 o 
  -3  -5   9      302.79      319.14     11.03 o 
  -2  -5   9       33.43       28.12     10.95 o 
  -1  -5   9       50.87       43.64      5.88 o 
   0  -5   9       81.29      114.88     10.34 o 
   1  -5   9       24.45       15.12      6.00 o 
   2  -5   9       67.57       66.02      8.60 o 
   3  -5   9      171.81      157.67     14.27 o 
   4  -5   9      385.33      381.14     13.07 o 
   5  -5   9        1.67        1.87      5.29 o 
   6  -5   9       82.67       92.85     11.78 o 
   7  -5   9        6.05        7.61      9.46 o 
   8  -5   9       54.32       87.80     20.90 o 
   9  -5   9       14.56       10.43     10.51 o 
  10  -5   9       12.49       27.84     13.35 o 
 -10  -4   9        5.42       38.19     15.82 o 
  -9  -4   9      115.55      115.98     15.50 o 
  -8  -4   9        4.60        9.51     10.62 o 
  -7  -4   9      144.34      152.08     15.21 o 
  -6  -4   9       99.76       91.27     15.38 o 
  -5  -4   9      133.90      138.02     13.80 o 
  -4  -4   9      393.20      388.27     11.31 o 
  -3  -4   9      510.65      549.61     14.31 o 
  -2  -4   9      746.61      753.54     17.69 o 
  -1  -4   9        1.27       -3.62      4.30 o 
   0  -4   9       24.25       29.27      6.09 o 
   1  -4   9        1.85       -0.11      5.72 o 
   2  -4   9       16.71       20.30      7.04 o 
   3  -4   9       67.68       55.27      8.38 o 
   4  -4   9       17.07       17.99      9.11 o 
   5  -4   9       46.91       44.76      9.89 o 
   6  -4   9       81.23       86.27     12.97 o 
   7  -4   9        0.59        2.86      9.26 o 
   8  -4   9       24.61       25.97     11.51 o 
   9  -4   9        9.89        5.45     19.72 o 
  10  -4   9        2.21       20.01     12.76 o 
 -10  -3   9       12.32        4.58     11.75 o 
  -9  -3   9      319.34      323.37     24.89 o 
  -8  -3   9      174.78      177.86     16.55 o 
  -7  -3   9       19.11       12.27      9.85 o 
  -6  -3   9       30.68       25.28     10.67 o 
  -5  -3   9        0.03       -5.29      8.70 o 
  -4  -3   9       17.44       12.07      4.35 o 
  -3  -3   9       77.17       88.59      8.24 o 
  -2  -3   9      289.66      299.30      8.63 o 
  -1  -3   9       46.46       64.68      5.95 o 
   0  -3   9       93.88       93.81      7.33 o 
   1  -3   9       29.16       16.55      5.87 o 
   2  -3   9        7.83       -6.13      6.07 o 
   3  -3   9      107.32      113.24      7.89 o 
   4  -3   9      149.91      164.67     10.74 o 
   5  -3   9       35.16       34.32      4.96 o 
   6  -3   9       65.83       56.78     10.49 o 
   7  -3   9        4.22       -8.31      8.88 o 
   8  -3   9      233.39      254.78     19.53 o 
   9  -3   9        3.91      -10.53     20.87 o 
  10  -3   9        0.41       -9.50     11.62 o 
 -11  -2   9        2.43       40.15     23.55 o 
 -10  -2   9       12.78        8.96     20.10 o 
  -9  -2   9        5.82       -3.36     17.19 o 
  -8  -2   9       34.39       26.82     10.73 o 
  -7  -2   9     1110.39     1069.37     36.45 o 
  -6  -2   9       63.25       61.41     11.82 o 
  -5  -2   9       49.41       66.62      8.51 o 
  -4  -2   9      229.98      244.04      7.12 o 
  -3  -2   9       74.07       73.85      6.03 o 
  -2  -2   9       85.99      107.29      6.03 o 
  -1  -2   9        0.07        0.83      4.20 o 
   0  -2   9      806.58      836.60     18.76 o 
   1  -2   9       25.39       28.86      6.44 o 
   2  -2   9     1256.59     1124.80     20.82 o 
   3  -2   9      155.36      192.30      8.00 o 
   4  -2   9       24.36       43.43      6.18 o 
   5  -2   9       41.63       45.11      8.67 o 
   6  -2   9       19.75       15.67      9.08 o 
   7  -2   9       43.93       39.09     12.26 o 
   8  -2   9        0.26       -8.44     10.57 o 
   9  -2   9        6.51        7.72     11.46 o 
  10  -2   9        1.31        7.69     16.45 o 
 -11  -1   9       23.29       29.34     19.09 o 
 -10  -1   9        0.02        2.48     15.49 o 
  -9  -1   9       31.75       13.54     14.72 o 
  -8  -1   9        7.27       16.13     11.51 o 
  -7  -1   9        0.19       -0.73      7.33 o 
  -6  -1   9      323.25      326.59     14.79 o 
  -5  -1   9       79.73       89.37      9.26 o 
  -4  -1   9      141.74      131.58      9.64 o 
  -3  -1   9        8.56        0.37      6.41 o 
  -2  -1   9       75.19       77.01      5.12 o 
  -1  -1   9      539.75      522.64     12.73 o 
   0  -1   9       17.17       30.51      6.41 o 
   1  -1   9      840.80      832.93     19.39 o 
   2  -1   9      488.16      533.24     12.28 o 
   3  -1   9      161.13      167.23     10.25 o 
   4  -1   9      356.62      338.35     11.03 o 
   5  -1   9       65.37       71.98     10.36 o 
   6  -1   9       38.69       35.52      8.40 o 
   7  -1   9        3.34        0.54     10.30 o 
   8  -1   9        4.47       12.64     11.34 o 
   9  -1   9       13.65        5.54     11.47 o 
  10  -1   9        2.09       21.93     12.01 o 
 -11   0   9       47.08       50.47     16.12 o 
 -10   0   9        1.02       26.48     28.06 o 
  -9   0   9       19.32       29.77     22.35 o 
  -8   0   9      171.99      164.63     15.86 o 
  -7   0   9        4.34       12.08     12.33 o 
  -6   0   9       71.11       65.67     11.36 o 
  -5   0   9       45.69       35.86      8.77 o 
  -4   0   9       85.66      101.02      6.61 o 
  -3   0   9       84.02       89.22      8.82 o 
  -2   0   9      186.43      191.12     11.36 o 
  -1   0   9      284.07      277.83     11.54 o 
   0   0   9      394.09      381.19     11.46 o 
   1   0   9      102.01      117.72      6.47 o 
   2   0   9       31.48       33.03      5.27 o 
   3   0   9      621.10      629.49     12.98 o 
   4   0   9      254.27      281.42     10.44 o 
   5   0   9        0.17       -5.25      6.68 o 
   6   0   9       38.70       36.77     10.02 o 
   7   0   9        0.02       -8.82      9.88 o 
   8   0   9      142.73      135.10     27.62 o 
   9   0   9       11.91       -0.43     11.69 o 
  10   0   9        4.39       -8.27     10.91 o 
 -11   1   9       41.15       51.76     16.59 o 
 -10   1   9       11.29       12.75     12.68 o 
  -9   1   9        3.87        9.44     14.29 o 
  -8   1   9        0.83        4.68     24.48 o 
  -7   1   9       82.94       98.50     16.55 o 
  -6   1   9      137.36      121.70     21.18 o 
  -5   1   9      214.94      193.70     17.82 o 
  -4   1   9      248.62      251.58     10.36 o 
  -3   1   9        9.37        5.64      4.56 o 
  -2   1   9      469.74      491.10     18.00 o 
  -1   1   9      302.70      328.18      9.67 o 
   0   1   9      141.74      144.88      7.02 o 
   1   1   9        7.67        1.87      3.61 o 
   2   1   9       42.93       52.65      6.02 o 
   3   1   9       70.87       84.53      6.55 o 
   4   1   9      466.85      459.49     11.93 o 
   5   1   9        0.12       -3.30      7.34 o 
   6   1   9      124.32      140.78     15.33 o 
   7   1   9       45.00       52.87     11.15 o 
   8   1   9      111.34      137.73     16.43 o 
   9   1   9       51.36       38.58     13.28 o 
  10   1   9        1.29      -16.28     10.85 o 
 -10   2   9       22.89       33.15     11.74 o 
  -9   2   9       46.49       23.50     12.68 o 
  -8   2   9       50.77       57.02     25.15 o 
  -7   2   9        1.47       -3.12      9.22 o 
  -6   2   9       10.17      -12.62     17.15 o 
  -5   2   9      177.14      161.14     26.15 o 
  -4   2   9       42.49       57.32     11.04 o 
  -3   2   9        0.21        6.89      6.24 o 
  -2   2   9       79.81       68.52      7.48 o 
  -1   2   9      661.79      635.89     13.19 o 
   0   2   9     2786.01     2703.69     35.46 o 
   1   2   9        2.03        5.61      5.26 o 
   2   2   9       24.03       16.88      5.72 o 
   3   2   9       52.18       56.26      6.45 o 
   4   2   9       68.35       69.48      7.71 o 
   5   2   9       22.44       13.03      9.05 o 
   6   2   9       11.63        8.62     10.92 o 
   7   2   9      166.08      178.14     15.17 o 
   8   2   9        2.02       -5.22     10.61 o 
   9   2   9       31.96       25.26     16.56 o 
  10   2   9        3.64        8.24     11.93 o 
 -10   3   9       38.24       48.30     13.25 o 
  -9   3   9        4.67       -1.93     11.60 o 
  -8   3   9        6.46        4.78     13.91 o 
  -7   3   9       61.06       46.20     12.15 o 
  -6   3   9        0.90       18.59     10.27 o 
  -5   3   9      229.78      253.31     17.28 o 
  -4   3   9       48.28       51.45      7.83 o 
  -3   3   9       32.17       26.54     10.21 o 
  -2   3   9       55.80       63.24      8.05 o 
  -1   3   9        3.78        1.17      5.73 o 
   0   3   9      131.94      143.14      7.62 o 
   1   3   9      100.59      100.68      7.26 o 
   2   3   9      903.90      923.35     18.27 o 
   3   3   9      163.76      176.70      8.63 o 
   4   3   9      127.80      142.87     10.98 o 
   5   3   9        4.48       16.17      8.87 o 
   6   3   9      131.43      151.07     16.66 o 
   7   3   9       75.60       70.76     11.96 o 
   8   3   9       41.19       33.59     12.43 o 
   9   3   9       12.92       -4.11     11.50 o 
 -10   4   9      185.74      198.65     22.92 o 
  -9   4   9      118.54      108.91     15.00 o 
  -8   4   9       50.16       76.11     14.65 o 
  -7   4   9        0.37       -8.56     10.15 o 
  -6   4   9      118.35       83.57     13.08 o 
  -5   4   9       27.76       37.37     11.31 o 
  -4   4   9      296.83      269.42     17.58 o 
  -3   4   9       25.05       11.99      7.77 o 
  -2   4   9        0.07       -6.14      6.55 o 
  -1   4   9       50.09       40.81      7.49 o 
   0   4   9      121.61      133.37      7.67 o 
   1   4   9       24.36       27.00      5.66 o 
   2   4   9        9.95       12.00      5.56 o 
   3   4   9        5.88       11.02      7.19 o 
   4   4   9        3.91       -1.42      7.68 o 
   5   4   9       58.03       39.60     10.45 o 
   6   4   9       28.10       19.52     14.68 o 
   7   4   9      111.77      101.63     13.79 o 
   8   4   9       15.20       11.47     10.34 o 
   9   4   9        5.72       -6.05     12.15 o 
 -10   5   9       32.70       25.25     13.35 o 
  -9   5   9      188.03      171.97     17.22 o 
  -8   5   9       59.02       62.91     13.03 o 
  -7   5   9      279.21      262.55     19.97 o 
  -6   5   9       20.62       26.02     11.99 o 
  -5   5   9      124.56      139.37     16.24 o 
  -4   5   9      135.69      158.87     15.70 o 
  -3   5   9      109.07      106.67     14.55 o 
  -2   5   9       20.43       24.15      8.72 o 
  -1   5   9       66.13       54.82      8.19 o 
   0   5   9      144.63      153.58      9.59 o 
   1   5   9        0.93       -0.55      5.70 o 
   2   5   9      262.27      267.83      9.99 o 
   3   5   9        5.69        6.31      6.75 o 
   4   5   9        6.87        3.98      7.98 o 
   5   5   9        0.00        9.71      9.17 o 
   6   5   9      341.08      352.22     23.11 o 
   7   5   9       64.24       53.87     12.18 o 
   8   5   9      274.98      316.22     25.78 o 
   9   5   9       16.32       47.57     14.17 o 
  -9   6   9       21.67       13.11     12.25 o 
  -8   6   9        4.39       11.13     11.12 o 
  -7   6   9        5.74        4.94     10.50 o 
  -6   6   9        5.52       -1.76     11.57 o 
  -5   6   9      282.03      253.39     18.94 o 
  -4   6   9       39.58       30.64     11.65 o 
  -3   6   9        6.14       -0.80      9.29 o 
  -2   6   9      226.54      232.96     17.59 o 
  -1   6   9        7.86       12.75      7.08 o 
   0   6   9      411.83      401.86     13.14 o 
   1   6   9        3.10       15.22      6.79 o 
   2   6   9       30.19       22.50      7.43 o 
   3   6   9       49.44       72.62     13.69 o 
   4   6   9       12.56       14.81      6.98 o 
   5   6   9       32.36       21.19      8.77 o 
   6   6   9      109.80      138.07     14.58 o 
   7   6   9        7.16        1.17     12.60 o 
   8   6   9       12.15        0.97     12.64 o 
  -9   7   9       11.34        4.21     12.07 o 
  -8   7   9       86.58      105.65     15.55 o 
  -7   7   9       19.22       13.92     11.35 o 
  -6   7   9        0.47        8.50     10.13 o 
  -5   7   9      109.62      126.86     20.14 o 
  -4   7   9        0.60        6.00     10.43 o 
  -3   7   9       24.11       29.76      7.45 o 
  -2   7   9      140.30      170.98     10.72 o 
  -1   7   9      224.96      193.20     11.34 o 
   0   7   9        6.21       -7.13      7.43 o 
   1   7   9        3.84        3.54      6.87 o 
   2   7   9        1.66       -6.27      8.12 o 
   3   7   9       56.79       71.84     12.25 o 
   4   7   9       17.77       23.25      9.06 o 
   5   7   9       53.65       44.00     10.25 o 
   6   7   9      190.07      203.15     16.86 o 
   7   7   9        3.84      -15.44     10.29 o 
   8   7   9       64.97       70.51     16.03 o 
  -8   8   9        3.71        3.45     12.61 o 
  -7   8   9       18.50       10.62     12.18 o 
  -6   8   9       16.72        2.63     10.77 o 
  -5   8   9       12.13        9.57     11.38 o 
  -4   8   9       15.33       17.25      8.29 o 
  -3   8   9       25.19       32.01      7.67 o 
  -2   8   9        0.27       -9.55      6.37 o 
  -1   8   9        2.68        7.46      6.29 o 
   0   8   9       65.42       64.23      9.93 o 
   1   8   9       35.24       23.95      9.65 o 
   2   8   9        6.83      -10.17      8.33 o 
   3   8   9      154.04      115.45     14.48 o 
   4   8   9       10.09       21.67     15.37 o 
   5   8   9       13.11        1.86      8.08 o 
   6   8   9       90.32       95.34     13.19 o 
   7   8   9       54.84       61.83     23.32 o 
  -8   9   9        4.74      -23.24     23.81 o 
  -7   9   9       70.98       64.80     24.37 o 
  -6   9   9        2.38        4.57     11.60 o 
  -5   9   9       60.95       49.47     11.66 o 
  -4   9   9       70.86       43.75      9.90 o 
  -3   9   9       16.77       16.63      7.92 o 
  -2   9   9        1.28       13.03      7.79 o 
  -1   9   9       15.42       15.89      8.29 o 
   0   9   9        9.97       11.67     11.27 o 
   1   9   9        2.97       31.15     12.12 o 
   2   9   9       83.20       70.65     15.26 o 
   3   9   9       18.64       15.42     12.18 o 
   4   9   9        3.90        0.28     11.81 o 
   5   9   9       31.29       29.94     13.73 o 
   6   9   9        8.01        2.17     15.03 o 
  -7  10   9        0.09        7.63     14.78 o 
  -6  10   9        7.58        9.78     14.45 o 
  -5  10   9        3.45        3.97      9.45 o 
  -4  10   9       66.78       75.28     12.11 o 
  -3  10   9       90.02       92.46     14.55 o 
  -2  10   9        5.81        3.06      9.52 o 
  -1  10   9        8.99       -9.23     11.54 o 
   0  10   9       65.24       74.05     13.97 o 
   1  10   9       54.48       45.94     14.98 o 
   2  10   9       78.31       54.65     15.26 o 
   3  10   9        0.13       22.37     12.85 o 
   4  10   9        0.20      -17.64     11.87 o 
   5  10   9        9.02        5.58     15.46 o 
  -5  11   9        0.86       -5.32     10.77 o 
  -4  11   9      115.83      155.35     16.77 o 
  -3  11   9       10.91       15.47     11.78 o 
  -2  11   9       43.67       30.15     12.57 o 
  -1  11   9        8.35       15.99     12.59 o 
   0  11   9       61.61       68.09     16.70 o 
   1  11   9        0.04       -6.80     12.44 o 
   2  11   9        0.30       12.19     17.06 o 
   3  11   9       10.42       10.87     14.46 o 
   4  11   9       19.02       28.76     15.05 o 
  -4  12   9        0.03       -1.37     14.22 o 
  -3  12   9        8.49       20.76     12.84 o 
  -2  12   9      140.01      220.00     35.62 o 
  -1  12   9       10.50        5.93     14.04 o 
   0  12   9      122.13      173.81     32.57 o 
   1  12   9        7.01        2.44     29.78 o 
   2  12   9        0.40       -0.53     21.54 o 
  -1 -15  10       34.02       46.33     20.83 o 
   0 -15  10        2.72        1.35     11.27 o 
   1 -15  10        0.16        5.48     11.24 o 
   2 -15  10       10.97       32.16     15.34 o 
  -3 -14  10        9.61       19.02     12.32 o 
  -2 -14  10        0.04       -2.72      9.55 o 
  -1 -14  10        9.07       -4.32     10.30 o 
   0 -14  10       11.39       20.29     13.55 o 
   1 -14  10        0.04        9.42     10.80 o 
   2 -14  10       55.56       98.19     21.88 o 
   3 -14  10        0.08        6.88     11.69 o 
   4 -14  10        1.52       12.91     11.48 o 
  -5 -13  10       45.40       46.51     12.33 o 
  -4 -13  10        1.17        6.63     10.57 o 
  -3 -13  10        5.42       15.96      9.45 o 
  -2 -13  10       10.99       -1.20      9.79 o 
  -1 -13  10        7.85       11.68     10.37 o 
   0 -13  10       13.16       22.97     10.78 o 
   1 -13  10        5.42        0.64      9.94 o 
   2 -13  10       75.89       90.38     12.50 o 
   3 -13  10       24.73       12.86      9.92 o 
   4 -13  10       97.28      138.78     15.24 o 
   5 -13  10        5.34       -1.56     22.11 o 
   6 -13  10        3.80       20.18     13.76 o 
  -6 -12  10       24.11       23.08     10.07 o 
  -5 -12  10        2.78       -3.93      9.42 o 
  -4 -12  10        3.32        8.96     12.11 o 
  -3 -12  10        0.46        7.99      8.55 o 
  -2 -12  10        0.09        4.32      8.21 o 
  -1 -12  10        5.76       -5.38      8.87 o 
   0 -12  10        0.12       -3.60     12.41 o 
   1 -12  10       14.64       19.32      8.19 o 
   2 -12  10      107.32      125.51     13.93 o 
   3 -12  10        5.68        8.19      9.94 o 
   4 -12  10        1.04       -7.79      9.02 o 
   5 -12  10        8.01       13.33     13.56 o 
   6 -12  10      112.97      152.92     19.45 o 
   7 -12  10        2.17        3.90     10.87 o 
  -7 -11  10       20.27        5.16     14.54 o 
  -6 -11  10        3.05        6.00      8.23 o 
  -5 -11  10        0.10        7.17      7.62 o 
  -4 -11  10       80.23       96.86     11.48 o 
  -3 -11  10       20.40       21.01      8.61 o 
  -2 -11  10       50.48       41.31      9.37 o 
  -1 -11  10       44.04       46.05      9.42 o 
   0 -11  10        1.27       11.80      8.58 o 
   1 -11  10        0.94       10.64      7.61 o 
   2 -11  10       33.80       31.03      8.28 o 
   3 -11  10       31.44       37.23     10.44 o 
   4 -11  10        0.20       -1.61      9.10 o 
   5 -11  10       49.01       49.12      8.42 o 
   6 -11  10       35.08       51.45     10.03 o 
   7 -11  10        0.56       -0.56      8.83 o 
  -8 -10  10       36.90       27.45     23.84 o 
  -7 -10  10        1.31       19.47     26.24 o 
  -6 -10  10        2.49        4.27     10.93 o 
  -5 -10  10        0.28       -4.85     11.86 o 
  -4 -10  10        0.22       -3.96      7.23 o 
  -3 -10  10      120.53      133.17     11.63 o 
  -2 -10  10        0.73       -6.69      7.17 o 
  -1 -10  10      353.78      369.87     23.96 o 
   0 -10  10       44.28       35.83      7.61 o 
   1 -10  10      224.05      241.36     11.62 o 
   2 -10  10        5.03       -2.16      7.59 o 
   3 -10  10       24.50        1.94      9.04 o 
   4 -10  10       45.21       51.76     10.81 o 
   5 -10  10        0.60        4.13      5.63 o 
   6 -10  10        1.00      -11.45      7.80 o 
   7 -10  10       15.86       24.24      9.53 o 
   8 -10  10      119.05      147.92     13.99 o 
  -8  -9  10        1.13       -6.39     14.29 o 
  -7  -9  10      118.92      132.69     17.99 o 
  -6  -9  10        0.49        2.51      5.51 o 
  -5  -9  10      180.45      190.39     13.71 o 
  -4  -9  10        8.75       17.25      7.99 o 
  -3  -9  10        0.48        7.05      7.33 o 
  -2  -9  10       26.99       16.17     11.40 o 
  -1  -9  10        0.62        4.50      7.40 o 
   0  -9  10       85.61       80.38      9.09 o 
   1  -9  10      567.87      537.22     17.11 o 
   2  -9  10        7.46        5.04      7.54 o 
   3  -9  10       30.92       35.73     11.43 o 
   4  -9  10       73.67       76.29      9.40 o 
   5  -9  10       29.82       37.26      7.07 o 
   6  -9  10       14.01        8.59      9.56 o 
   7  -9  10       42.05       40.00     11.70 o 
   8  -9  10       16.40        7.52     11.18 o 
   9  -9  10       43.34       48.43     15.12 o 
  -9  -8  10        4.10       -7.58     27.63 o 
  -8  -8  10       46.13       42.78     16.73 o 
  -7  -8  10        0.33        6.18     11.70 o 
  -6  -8  10      281.77      289.10     24.76 o 
  -5  -8  10      857.27      846.16     21.91 o 
  -4  -8  10       11.06        8.89      7.63 o 
  -3  -8  10       91.17       94.50     11.85 o 
  -2  -8  10        4.03        0.26      7.35 o 
  -1  -8  10      354.08      346.21     12.27 o 
   0  -8  10        0.05       -4.92      6.41 o 
   1  -8  10      357.72      344.90     12.64 o 
   2  -8  10        7.08       14.33      7.68 o 
   3  -8  10        0.32        2.59      7.34 o 
   4  -8  10      405.53      377.68     22.75 o 
   5  -8  10      397.58      413.67     19.92 o 
   6  -8  10      131.91      125.01     13.43 o 
   7  -8  10        1.24        0.78      9.51 o 
   8  -8  10       40.94       28.04     11.81 o 
   9  -8  10        2.72       -3.58     11.27 o 
  -9  -7  10        4.27       -4.33     17.57 o 
  -8  -7  10       60.53       65.37     17.80 o 
  -7  -7  10        4.13       15.95     11.00 o 
  -6  -7  10      207.10      201.09     17.69 o 
  -5  -7  10      134.01      141.07      9.93 o 
  -4  -7  10       28.41       26.85      7.72 o 
  -3  -7  10       15.96       18.35      7.67 o 
  -2  -7  10      409.12      416.47     15.34 o 
  -1  -7  10      128.16      114.94      9.01 o 
   0  -7  10        1.93        3.03      6.09 o 
   1  -7  10      278.43      288.04     12.92 o 
   2  -7  10       93.37      101.97      9.17 o 
   3  -7  10     1657.56     1583.53     34.29 o 
   4  -7  10      538.50      498.04     15.57 o 
   5  -7  10       12.87       14.97      6.60 o 
   6  -7  10        3.56        5.65      9.53 o 
   7  -7  10       34.38       24.62     12.36 o 
   8  -7  10        2.41       -5.06      9.86 o 
   9  -7  10       90.60       90.94     14.69 o 
 -10  -6  10        7.58       -0.36     15.10 o 
  -9  -6  10       76.18       76.11     28.89 o 
  -8  -6  10        1.02        1.92     10.21 o 
  -7  -6  10       21.77       34.76     12.41 o 
  -6  -6  10        0.07       13.90     10.63 o 
  -5  -6  10      179.88      179.05      8.19 o 
  -4  -6  10      155.59      150.29     10.30 o 
  -3  -6  10       64.35       63.07      8.56 o 
  -2  -6  10       18.11       35.24      9.22 o 
  -1  -6  10       57.14       50.65      7.31 o 
   0  -6  10        1.12       -0.40      7.82 o 
   1  -6  10        1.19        0.23     10.54 o 
   2  -6  10       55.60       36.79      7.46 o 
   3  -6  10      147.77      139.28     11.52 o 
   4  -6  10      207.11      179.45     10.23 o 
   5  -6  10       98.15       96.74      8.13 o 
   6  -6  10       85.37       76.69     12.82 o 
   7  -6  10      537.04      576.26     22.99 o 
   8  -6  10       14.47       22.68     10.99 o 
   9  -6  10        0.07        5.87     11.51 o 
  10  -6  10        0.94       15.25     13.85 o 
 -10  -5  10       11.79        1.79     24.84 o 
  -9  -5  10       11.44       17.75     12.08 o 
  -8  -5  10       85.73      108.72     15.26 o 
  -7  -5  10       87.85       91.43     15.09 o 
  -6  -5  10       29.38       56.17     12.37 o 
  -5  -5  10       42.85       59.65     11.88 o 
  -4  -5  10      812.67      828.11     18.37 o 
  -3  -5  10       30.02       22.03      7.68 o 
  -2  -5  10       42.69       44.70     10.26 o 
  -1  -5  10        4.60        6.04      5.49 o 
   0  -5  10        2.45        0.69      6.16 o 
   1  -5  10      117.78      114.96     14.25 o 
   2  -5  10        1.70       -8.76      9.11 o 
   3  -5  10        0.26      -10.09      6.73 o 
   4  -5  10       59.33       69.67      7.96 o 
   5  -5  10       27.62       38.53      7.29 o 
   6  -5  10        6.03       -0.86      8.69 o 
   7  -5  10       15.57       19.62      9.93 o 
   8  -5  10        4.48       21.29     10.71 o 
   9  -5  10       27.18       32.35     17.47 o 
  10  -5  10        4.52        6.76     12.52 o 
 -10  -4  10        1.44        8.12     19.42 o 
  -9  -4  10        7.05       12.62     11.67 o 
  -8  -4  10        0.37       13.25     13.48 o 
  -7  -4  10      366.56      415.59     22.51 o 
  -6  -4  10       22.30       19.83     10.86 o 
  -5  -4  10       14.83        5.68      9.58 o 
  -4  -4  10      128.22      124.70      7.78 o 
  -3  -4  10       24.40       22.31      7.44 o 
  -2  -4  10        0.17        6.37      5.23 o 
  -1  -4  10       73.22       72.25      7.83 o 
   0  -4  10       32.65       28.77      8.92 o 
   1  -4  10        0.50       -6.81      6.10 o 
   2  -4  10       13.37        4.97      7.47 o 
   3  -4  10       40.44       39.27      6.62 o 
   4  -4  10       11.50        8.25      6.08 o 
   5  -4  10      114.72       96.79      9.77 o 
   6  -4  10       39.34       46.81     10.58 o 
   7  -4  10        1.08        0.18      9.45 o 
   8  -4  10       43.93       34.43     11.36 o 
   9  -4  10       22.52       23.91     12.75 o 
  10  -4  10       19.11       12.20     13.19 o 
 -10  -3  10        1.72        2.98     16.64 o 
  -9  -3  10       29.88       14.10     11.62 o 
  -8  -3  10      151.65      146.07     15.67 o 
  -7  -3  10        2.09      -13.84      9.22 o 
  -6  -3  10       42.10       54.66     11.18 o 
  -5  -3  10       59.63       77.47     23.12 o 
  -4  -3  10      482.17      474.17     12.49 o 
  -3  -3  10       45.37       43.68      7.54 o 
  -2  -3  10       57.14       61.31      6.66 o 
  -1  -3  10        4.17        9.45      5.66 o 
   0  -3  10        3.16        7.88      5.97 o 
   1  -3  10      156.63      138.95      9.66 o 
   2  -3  10      116.44      107.45      9.59 o 
   3  -3  10       58.15       55.01      9.59 o 
   4  -3  10        0.02       -3.60      5.56 o 
   5  -3  10       86.02       82.99     10.56 o 
   6  -3  10        1.06       -0.56      8.64 o 
   7  -3  10        7.90       -0.13      9.58 o 
   8  -3  10        0.23       -1.55     11.25 o 
   9  -3  10        8.28       -0.02     11.83 o 
  10  -3  10       35.84       49.04     14.28 o 
 -10  -2  10        1.37        0.12     16.27 o 
  -9  -2  10       57.65       40.26     28.99 o 
  -8  -2  10       31.06       35.78     12.03 o 
  -7  -2  10       75.50       80.85     18.53 o 
  -6  -2  10      232.95      234.79     36.91 o 
  -5  -2  10      584.44      581.87     22.80 o 
  -4  -2  10      385.97      374.97     13.09 o 
  -3  -2  10        0.64       -7.53      5.02 o 
  -2  -2  10       88.08      111.91      6.48 o 
  -1  -2  10        7.55       11.76      5.09 o 
   0  -2  10       38.95       32.62      6.54 o 
   1  -2  10        0.00       -3.24      6.57 o 
   2  -2  10       24.50        4.38      5.54 o 
   3  -2  10       15.20       16.55      5.31 o 
   4  -2  10      171.56      206.05      9.48 o 
   5  -2  10      587.52      524.25     13.85 o 
   6  -2  10      180.55      191.68     14.16 o 
   7  -2  10       44.75       66.85     13.86 o 
   8  -2  10        0.72       -6.66     12.75 o 
   9  -2  10        0.16       -3.57     11.84 o 
  10  -2  10       19.05       28.57     13.60 o 
 -10  -1  10        0.06       -1.28     16.01 o 
  -9  -1  10        0.46       14.17     25.69 o 
  -8  -1  10        0.55        4.11     21.01 o 
  -7  -1  10        4.59        1.02     12.53 o 
  -6  -1  10        3.03        9.76     10.91 o 
  -5  -1  10      892.76      892.16     41.60 o 
  -4  -1  10        1.78        3.60      5.15 o 
  -3  -1  10       73.72       72.05      7.23 o 
  -2  -1  10       82.79       93.39      5.79 o 
  -1  -1  10      479.01      461.60     14.85 o 
   0  -1  10       21.98       14.63      6.12 o 
   1  -1  10       89.25       94.50      7.70 o 
   2  -1  10        2.76        0.26      4.65 o 
   3  -1  10       29.76       32.80      5.78 o 
   4  -1  10      770.85      715.50     19.13 o 
   5  -1  10       84.79       68.55     10.14 o 
   6  -1  10      142.44      144.88     12.81 o 
   7  -1  10      111.44      111.76     15.38 o 
   8  -1  10       40.76       53.21     14.15 o 
   9  -1  10        0.69        5.15     11.85 o 
  10  -1  10       10.42        6.00     12.41 o 
 -10   0  10       58.04      111.13     35.61 o 
  -9   0  10       14.04      -15.57     25.37 o 
  -8   0  10      205.38      217.76     36.60 o 
  -7   0  10       82.30       73.76     15.33 o 
  -6   0  10       12.10       19.28     11.70 o 
  -5   0  10        2.25       -2.61      7.95 o 
  -4   0  10        1.53        0.56      5.31 o 
  -3   0  10      498.63      497.24     14.41 o 
  -2   0  10        7.09       14.79      5.64 o 
  -1   0  10      217.67      247.16     10.99 o 
   0   0  10      178.81      178.29      8.90 o 
   1   0  10       59.10       57.91      5.81 o 
   2   0  10      510.78      485.51     12.58 o 
   3   0  10       69.95       73.64      6.33 o 
   4   0  10      360.45      371.53     13.34 o 
   5   0  10      145.92      138.73     10.77 o 
   6   0  10        0.42      -15.41     10.27 o 
   7   0  10       25.96       27.30     11.89 o 
   8   0  10       79.28       80.24     18.68 o 
   9   0  10       39.95       20.79     13.97 o 
  10   0  10        9.35        4.81     19.14 o 
 -10   1  10       16.53       12.86     17.80 o 
  -9   1  10      150.76      175.55     23.65 o 
  -8   1  10        4.76       -6.23     10.06 o 
  -7   1  10       54.69       39.56     14.49 o 
  -6   1  10        6.56       10.78     14.64 o 
  -5   1  10        0.92       -7.73     10.93 o 
  -4   1  10        9.24        9.59      6.19 o 
  -3   1  10      116.28      111.29      9.60 o 
  -2   1  10     1670.92     1632.31     30.31 o 
  -1   1  10      309.23      300.95     10.91 o 
   0   1  10     1717.01     1690.85     25.23 o 
   1   1  10      255.65      250.08     10.67 o 
   2   1  10      331.81      324.09     10.74 o 
   3   1  10      226.28      232.31     11.24 o 
   4   1  10      220.29      228.43     10.35 o 
   5   1  10       27.72        5.83      6.83 o 
   6   1  10       54.23       57.94     12.45 o 
   7   1  10       59.81       54.20     13.43 o 
   8   1  10        0.27      -10.61     10.59 o 
   9   1  10        1.13        1.97     12.04 o 
  10   1  10        5.49      -18.18     12.12 o 
 -10   2  10        6.52      -15.71     14.09 o 
  -9   2  10       33.08       41.20     18.20 o 
  -8   2  10        1.13        2.33     10.07 o 
  -7   2  10       22.46        8.80     16.12 o 
  -6   2  10      323.16      321.17     19.34 o 
  -5   2  10        4.37       12.22      9.82 o 
  -4   2  10       91.78       71.50      8.54 o 
  -3   2  10       59.30       56.82     15.28 o 
  -2   2  10      102.19       85.69     12.12 o 
  -1   2  10     1311.07     1348.18     21.64 o 
   0   2  10      382.12      373.85     13.07 o 
   1   2  10        0.36        0.27      6.45 o 
   2   2  10        7.45        7.43      5.49 o 
   3   2  10       24.05       38.35      8.29 o 
   4   2  10      423.36      447.45     13.74 o 
   5   2  10      162.41      127.59     12.91 o 
   6   2  10       85.88      106.33     15.62 o 
   7   2  10       39.83       18.31     16.02 o 
   8   2  10       42.99       62.35     14.48 o 
   9   2  10       59.04       63.34     18.90 o 
 -10   3  10        5.84       11.04     11.89 o 
  -9   3  10       22.58       -9.04     11.47 o 
  -8   3  10       38.40       35.72     12.68 o 
  -7   3  10       31.47       13.11     11.20 o 
  -6   3  10       40.05       46.60     12.18 o 
  -5   3  10       27.79       23.06     10.88 o 
  -4   3  10      100.75      128.52     17.32 o 
  -3   3  10       57.33       59.73     11.87 o 
  -2   3  10       22.34       32.22      8.81 o 
  -1   3  10       83.41       74.48      8.95 o 
   0   3  10       50.58       55.82      6.52 o 
   1   3  10       99.59      105.27      7.76 o 
   2   3  10      207.32      213.01     10.11 o 
   3   3  10      176.66      187.35      9.34 o 
   4   3  10      162.43      158.84     11.61 o 
   5   3  10       39.80       30.90     10.44 o 
   6   3  10        3.81       -6.15      8.91 o 
   7   3  10        2.64       18.23     10.41 o 
   8   3  10       11.05        5.44     12.20 o 
   9   3  10       26.18       29.16     14.92 o 
 -10   4  10        8.16       12.10     12.87 o 
  -9   4  10       23.48       29.14     11.92 o 
  -8   4  10      220.70      233.61     24.22 o 
  -7   4  10        4.05       -2.04     10.55 o 
  -6   4  10       87.39       58.91     13.17 o 
  -5   4  10        1.83        7.70     10.03 o 
  -4   4  10      143.91      171.00     15.65 o 
  -3   4  10       15.90       16.20     11.38 o 
  -2   4  10       13.96       16.12      7.74 o 
  -1   4  10        2.00       -7.22      7.55 o 
   0   4  10        0.71        2.86      7.79 o 
   1   4  10       99.32      112.19      7.64 o 
   2   4  10        1.97       -6.33      5.75 o 
   3   4  10       35.45       33.72      7.44 o 
   4   4  10       10.12       17.09      8.34 o 
   5   4  10       17.50       10.04      9.28 o 
   6   4  10      377.06      345.20     18.82 o 
   7   4  10       34.61       20.05     10.87 o 
   8   4  10        2.05       16.67     12.91 o 
   9   4  10        3.14       10.12     12.76 o 
  -9   5  10       43.18       34.66     13.36 o 
  -8   5  10       59.14       50.69     14.50 o 
  -7   5  10       34.92       40.08     13.45 o 
  -6   5  10       77.52       64.39     17.62 o 
  -5   5  10       57.03       64.32     12.75 o 
  -4   5  10       86.79       69.88     13.60 o 
  -3   5  10       11.11        8.57     10.97 o 
  -2   5  10      324.77      297.86     16.41 o 
  -1   5  10       64.45       50.63      9.79 o 
   0   5  10        1.06        5.05      7.67 o 
   1   5  10       59.62       65.95      7.79 o 
   2   5  10      109.00      112.03      9.41 o 
   3   5  10       13.77       10.70      7.30 o 
   4   5  10       55.96       47.25     10.15 o 
   5   5  10       29.53       28.67     10.71 o 
   6   5  10        0.00      -10.35      9.74 o 
   7   5  10        2.96        5.43     10.36 o 
   8   5  10       18.13       25.60     13.70 o 
  -9   6  10        3.96       -6.29     19.71 o 
  -8   6  10      229.61      250.95     20.36 o 
  -7   6  10        0.00        1.36     10.51 o 
  -6   6  10        0.20      -13.44     10.31 o 
  -5   6  10       42.45       63.98     14.49 o 
  -4   6  10       10.76       20.56     15.97 o 
  -3   6  10      308.07      274.79     19.19 o 
  -2   6  10      499.18      505.81     19.03 o 
  -1   6  10      103.39      134.76     10.23 o 
   0   6  10       22.41       24.98      7.87 o 
   1   6  10       12.92       15.06      6.98 o 
   2   6  10       66.63       58.55      9.73 o 
   3   6  10       22.46       10.65     10.28 o 
   4   6  10      388.69      371.62     16.82 o 
   5   6  10      104.01      119.68     13.69 o 
   6   6  10        1.64        7.96     15.18 o 
   7   6  10       78.33       91.08     17.37 o 
   8   6  10        0.45      -16.59     11.06 o 
  -8   7  10       55.13       47.90     14.73 o 
  -7   7  10        0.70       -0.60     15.01 o 
  -6   7  10       36.80       13.48     13.64 o 
  -5   7  10       38.79       41.62     11.99 o 
  -4   7  10        4.42      -11.32     11.18 o 
  -3   7  10        0.02       -4.73     10.95 o 
  -2   7  10      143.82      143.62     10.58 o 
  -1   7  10       53.02       42.05      8.53 o 
   0   7  10      267.97      245.46     12.76 o 
   1   7  10      112.76      108.94     13.47 o 
   2   7  10       26.71       18.94     10.85 o 
   3   7  10        0.02       -7.80      9.28 o 
   4   7  10        0.73       -5.00     10.12 o 
   5   7  10      148.35      148.67     18.47 o 
   6   7  10        1.45       10.48     11.24 o 
   7   7  10       15.73       13.92     13.38 o 
  -8   8  10        0.12       -3.65     12.84 o 
  -7   8  10       51.89       46.23     14.03 o 
  -6   8  10       17.03       18.37     13.45 o 
  -5   8  10      198.39      203.95     17.74 o 
  -4   8  10        5.36       -5.99      8.97 o 
  -3   8  10        3.25       -1.39      6.61 o 
  -2   8  10        3.32       -4.43      6.94 o 
  -1   8  10        3.52        4.76      8.37 o 
   0   8  10      134.08      126.71     11.40 o 
   1   8  10       35.22       39.99     12.00 o 
   2   8  10       12.98       18.46     10.19 o 
   3   8  10       13.97       -4.17     10.21 o 
   4   8  10       85.15      106.30     16.54 o 
   5   8  10      125.02      146.31     21.86 o 
   6   8  10        1.63       26.51     16.17 o 
  -7   9  10       18.42       28.10     13.68 o 
  -6   9  10        7.78        2.86     12.39 o 
  -5   9  10        2.73      -11.06      9.31 o 
  -4   9  10        6.32        3.18      9.67 o 
  -3   9  10        0.89       -5.42      7.68 o 
  -2   9  10       11.45        4.74      7.71 o 
  -1   9  10        0.22       -9.67      7.65 o 
   0   9  10       26.83       42.04     12.30 o 
   1   9  10       61.94       64.05     13.62 o 
   2   9  10        4.42        0.41     15.50 o 
   3   9  10        6.82       29.17     13.49 o 
   4   9  10       17.43       14.76     14.80 o 
   5   9  10       31.18       71.30     16.15 o 
   6   9  10        0.74       -1.98     16.07 o 
  -6  10  10      258.07      263.41     24.76 o 
  -5  10  10        5.62       -2.22     16.20 o 
  -4  10  10        7.29        0.35     16.15 o 
  -3  10  10        0.02        5.85      9.74 o 
  -2  10  10        6.66       -5.10     10.22 o 
  -1  10  10        2.21       25.26     13.68 o 
   0  10  10        0.99        0.62     12.24 o 
   1  10  10       22.23        8.83     12.88 o 
   2  10  10       12.04        1.97     17.48 o 
   3  10  10       17.49       36.35     14.51 o 
   4  10  10        7.26       -1.38     13.33 o 
  -5  11  10       12.04       14.03     15.05 o 
  -4  11  10       67.88       96.15     15.34 o 
  -3  11  10        1.41        1.37     11.47 o 
  -2  11  10      164.12      214.52     21.44 o 
  -1  11  10        2.70       11.49     14.42 o 
   0  11  10       39.68       24.07     14.81 o 
   1  11  10       24.18       47.23     19.40 o 
   2  11  10       29.89        7.15     18.61 o 
   3  11  10        1.18       -2.68     16.62 o 
  -2  12  10       52.32       40.13     18.68 o 
  -1  12  10        2.31      -11.98     13.16 o 
   0  12  10       58.61       66.67     17.52 o 
  -3 -14  11        0.08      -13.21      8.80 o 
  -2 -14  11       21.99       16.59     11.26 o 
  -1 -14  11        3.23       19.24     11.69 o 
   0 -14  11       59.51      107.88     22.89 o 
   1 -14  11        0.04        8.56     12.16 o 
   2 -14  11       12.90       25.33     14.21 o 
   3 -14  11        3.05       10.54     12.20 o 
  -4 -13  11       31.49       46.54     13.75 o 
  -3 -13  11        5.35       14.17      9.63 o 
  -2 -13  11        8.69       18.49      9.66 o 
  -1 -13  11        0.04        9.19     10.35 o 
   0 -13  11       18.03        2.40     14.65 o 
   1 -13  11        5.01       12.60     13.24 o 
   2 -13  11       20.91       16.99     10.11 o 
   3 -13  11       53.69       87.72     26.56 o 
   4 -13  11       26.59       26.86     12.14 o 
   5 -13  11        3.35       11.23     14.04 o 
  -6 -12  11       15.64       10.96      9.64 o 
  -5 -12  11       14.11       10.74     10.28 o 
  -4 -12  11       35.05       26.81      9.67 o 
  -3 -12  11        0.01        7.97      8.37 o 
  -2 -12  11        0.25       15.79      8.81 o 
  -1 -12  11        2.81       17.66      8.59 o 
   0 -12  11        2.08       10.24     11.65 o 
   1 -12  11       12.54        9.53      8.45 o 
   2 -12  11        3.61        0.02     10.82 o 
   3 -12  11       13.62       21.51     10.80 o 
   4 -12  11        2.53        9.91     12.51 o 
   5 -12  11        5.38       10.61      7.89 o 
   6 -12  11        6.28       26.99     14.88 o 
  -7 -11  11        0.05       16.99     15.13 o 
  -6 -11  11       13.32       15.39      8.88 o 
  -5 -11  11       61.74       93.45     11.37 o 
  -4 -11  11        4.98       18.97      8.81 o 
  -3 -11  11      171.61      190.40     13.45 o 
  -2 -11  11       28.21       30.48     11.88 o 
  -1 -11  11       47.99       52.52      9.88 o 
   0 -11  11       52.86       25.04      9.17 o 
   1 -11  11       39.54       39.28     12.31 o 
   2 -11  11        0.55        5.62      8.21 o 
   3 -11  11       21.20        2.29      9.23 o 
   4 -11  11       23.79       16.00     10.30 o 
   5 -11  11        0.76       10.61      7.63 o 
   6 -11  11        0.16       12.91     13.04 o 
   7 -11  11       83.13       95.37     14.94 o 
  -7 -10  11        9.87       16.74     14.52 o 
  -6 -10  11        9.01        3.32     10.73 o 
  -5 -10  11      235.00      256.82     14.84 o 
  -4 -10  11        0.43       18.64      9.37 o 
  -3 -10  11       41.14       54.82      9.74 o 
  -2 -10  11        0.45       -4.30      7.68 o 
  -1 -10  11      125.01      143.34     11.65 o 
   0 -10  11        6.48       -0.29      6.42 o 
   1 -10  11        2.49        8.26      8.82 o 
   2 -10  11       47.52       45.93     10.98 o 
   3 -10  11        8.46        8.50     10.40 o 
   4 -10  11        0.42       24.73     10.42 o 
   5 -10  11        0.00       -0.97      7.01 o 
   6 -10  11        4.11        5.82      8.52 o 
   7 -10  11       50.27       47.70     12.45 o 
   8 -10  11        5.05       20.65     12.16 o 
  -8  -9  11       29.91       36.01     20.20 o 
  -7  -9  11       11.17        9.75     15.36 o 
  -6  -9  11        2.59       10.75     10.36 o 
  -5  -9  11       43.07       44.27      9.87 o 
  -4  -9  11      157.18      168.21     13.00 o 
  -3  -9  11      155.18      146.87     11.82 o 
  -2  -9  11      422.21      414.73     18.65 o 
  -1  -9  11     1109.34     1045.07     31.53 o 
   0  -9  11      139.89      122.47      9.97 o 
   1  -9  11      157.29      156.97     17.23 o 
   2  -9  11      150.30      155.01     15.27 o 
   3  -9  11       86.92      110.93     12.21 o 
   4  -9  11        0.18       -2.76     11.24 o 
   5  -9  11       51.32       43.92      7.67 o 
   6  -9  11        0.76        6.68      9.61 o 
   7  -9  11       10.80       19.68     10.55 o 
   8  -9  11        2.54       -1.21     12.21 o 
  -8  -8  11       18.15       27.08     17.00 o 
  -7  -8  11        7.89        2.82     11.72 o 
  -6  -8  11      126.42      116.47     16.50 o 
  -5  -8  11      232.51      223.68     12.37 o 
  -4  -8  11       68.56       67.63      9.58 o 
  -3  -8  11       48.25       58.15      9.20 o 
  -2  -8  11      131.68      120.95     11.55 o 
  -1  -8  11       79.09       73.90      8.56 o 
   0  -8  11      908.04      823.78     26.80 o 
   1  -8  11      365.67      357.02     16.36 o 
   2  -8  11       11.84       -1.64      7.17 o 
   3  -8  11       12.73       16.09     10.98 o 
   4  -8  11       39.47       53.11     12.13 o 
   5  -8  11      157.39      156.38      9.88 o 
   6  -8  11        9.77       -5.54      9.26 o 
   7  -8  11       43.40       38.47     11.38 o 
   8  -8  11        8.04        5.16     10.98 o 
   9  -8  11        0.12        1.10     19.33 o 
  -9  -7  11        3.75       13.75     14.80 o 
  -8  -7  11        7.01       21.97     12.79 o 
  -7  -7  11        6.95       24.86     12.43 o 
  -6  -7  11        1.17       -2.11     12.39 o 
  -5  -7  11        2.47       -1.31      6.94 o 
  -4  -7  11      617.46      605.42     26.19 o 
  -3  -7  11       28.23       30.10      8.15 o 
  -2  -7  11       16.39       12.73      7.24 o 
  -1  -7  11       51.60       45.64      7.64 o 
   0  -7  11        0.45       -0.02      7.45 o 
   1  -7  11       32.82       49.24      8.07 o 
   2  -7  11       10.19       13.66      9.31 o 
   3  -7  11      282.41      254.55     14.27 o 
   4  -7  11       88.60      104.77      8.98 o 
   5  -7  11       72.52       76.07      8.23 o 
   6  -7  11      123.74      128.72     13.62 o 
   7  -7  11       20.80       34.22     11.16 o 
   8  -7  11       12.59       16.60     15.58 o 
   9  -7  11       84.61      109.50     15.21 o 
  -9  -6  11       12.69       19.20     15.41 o 
  -8  -6  11      103.86       84.54     14.70 o 
  -7  -6  11       31.03       20.38     11.90 o 
  -6  -6  11        0.17       -7.91      9.66 o 
  -5  -6  11       29.37       27.47     11.26 o 
  -4  -6  11      763.15      704.42     25.74 o 
  -3  -6  11       31.35       28.41      8.03 o 
  -2  -6  11       82.22      103.10     12.63 o 
  -1  -6  11       17.49       18.65      7.31 o 
   0  -6  11       43.29       37.74      8.39 o 
   1  -6  11       16.16       -8.21      8.38 o 
   2  -6  11        1.04        7.98      7.63 o 
   3  -6  11      264.54      250.59     14.34 o 
   4  -6  11       15.26       11.15      6.57 o 
   5  -6  11       48.24       42.22      8.32 o 
   6  -6  11       28.37       18.66     10.22 o 
   7  -6  11        0.61       -1.33      9.61 o 
   8  -6  11       40.08       43.35     12.01 o 
   9  -6  11        0.71        2.24     12.48 o 
 -10  -5  11        9.91        6.90     15.08 o 
  -9  -5  11       14.53       21.99     12.98 o 
  -8  -5  11        0.05       -3.12     10.33 o 
  -7  -5  11        2.64       -3.14     10.24 o 
  -6  -5  11        0.33       -0.85      9.81 o 
  -5  -5  11       26.66       24.45     11.14 o 
  -4  -5  11       75.88       82.96     16.19 o 
  -3  -5  11       40.18       40.15      8.05 o 
  -2  -5  11        5.00       13.59      6.25 o 
  -1  -5  11        5.82       11.24     11.88 o 
   0  -5  11       44.29       60.48     10.84 o 
   1  -5  11        8.05       -0.08     12.72 o 
   2  -5  11       14.77       20.47      7.87 o 
   3  -5  11      310.16      328.18     15.47 o 
   4  -5  11       51.59       51.21     11.12 o 
   5  -5  11        0.35        0.46      6.15 o 
   6  -5  11       53.40       52.25     11.20 o 
   7  -5  11        2.54       11.55     10.43 o 
   8  -5  11        4.33        0.41     10.67 o 
   9  -5  11       12.77        8.45     13.21 o 
 -10  -4  11        0.73       -8.18     20.55 o 
  -9  -4  11       28.63       18.21     11.99 o 
  -8  -4  11        4.54      -12.50     10.09 o 
  -7  -4  11       58.12       43.96     16.05 o 
  -6  -4  11        0.48      -15.25     13.37 o 
  -5  -4  11       20.08       33.08     10.94 o 
  -4  -4  11       95.21       84.26      7.38 o 
  -3  -4  11        9.06        6.53      9.00 o 
  -2  -4  11       20.69       20.19      6.84 o 
  -1  -4  11      160.01      138.22     10.38 o 
   0  -4  11        4.60       -5.39      8.21 o 
   1  -4  11        2.05       -1.50      6.72 o 
   2  -4  11       69.71       59.98      9.14 o 
   3  -4  11      170.55      166.07      9.90 o 
   4  -4  11      266.09      256.55     12.71 o 
   5  -4  11        6.13        6.06      6.07 o 
   6  -4  11       60.78       53.86     10.98 o 
   7  -4  11        7.10       25.06     10.31 o 
   8  -4  11       45.48       50.94     14.79 o 
   9  -4  11        6.89       -0.82     12.66 o 
 -10  -3  11        3.74       17.61     17.76 o 
  -9  -3  11       14.32      -11.81     14.64 o 
  -8  -3  11        7.86       21.45     11.00 o 
  -7  -3  11       10.75       -5.15     23.01 o 
  -6  -3  11      167.98      145.16     15.06 o 
  -5  -3  11        0.31        4.60     12.22 o 
  -4  -3  11      486.11      479.82     13.07 o 
  -3  -3  11        1.14       -5.64     10.25 o 
  -2  -3  11       55.58       61.87     10.34 o 
  -1  -3  11       76.10       88.81     13.43 o 
   0  -3  11       35.81       28.10      6.89 o 
   1  -3  11       97.24      114.53      9.58 o 
   2  -3  11       17.55       25.81      9.12 o 
   3  -3  11       75.79       66.92     10.47 o 
   4  -3  11      225.78      243.28     11.51 o 
   5  -3  11      279.13      277.71     12.10 o 
   6  -3  11       22.59       38.61     10.41 o 
   7  -3  11        0.92        6.78      9.64 o 
   8  -3  11        0.05        3.67     12.20 o 
   9  -3  11        4.34      -11.48     11.92 o 
  10  -3  11        0.08       -2.24     16.26 o 
 -10  -2  11       12.28        1.53     39.22 o 
  -9  -2  11       51.20       60.37     39.15 o 
  -8  -2  11       38.32       60.77     17.69 o 
  -7  -2  11       92.20       89.07     34.15 o 
  -6  -2  11       49.51       44.97     11.47 o 
  -5  -2  11      107.31      103.90     15.76 o 
  -4  -2  11        9.48        5.70      7.03 o 
  -3  -2  11        1.63       -8.18      9.52 o 
  -2  -2  11       60.82       70.20      7.20 o 
  -1  -2  11      214.40      220.82     11.94 o 
   0  -2  11       67.50       68.58     15.52 o 
   1  -2  11      723.27      673.64     19.19 o 
   2  -2  11      196.13      199.24      8.99 o 
   3  -2  11       68.23       73.65      7.99 o 
   4  -2  11      373.03      347.78     12.13 o 
   5  -2  11       70.57       74.97      7.65 o 
   6  -2  11       55.98       68.66     11.29 o 
   7  -2  11        0.77       15.74     11.56 o 
   8  -2  11        1.60       -5.27     11.39 o 
   9  -2  11       16.59      -11.11     12.17 o 
  10  -2  11       23.75       11.43     13.47 o 
 -10  -1  11       11.02       24.78     30.63 o 
  -9  -1  11       29.89       93.90     32.33 o 
  -8  -1  11      140.93      127.85     32.29 o 
  -7  -1  11        0.01        4.07     23.75 o 
  -6  -1  11       12.09       26.99     23.83 o 
  -5  -1  11        5.96       10.99     10.73 o 
  -4  -1  11        2.39       -1.74      5.82 o 
  -3  -1  11      130.42      118.72     15.30 o 
  -2  -1  11       14.14       11.34      5.85 o 
  -1  -1  11      397.07      427.19     16.20 o 
   0  -1  11       16.70       22.16      6.82 o 
   1  -1  11        6.74        6.47      5.42 o 
   2  -1  11      142.50      155.61      8.35 o 
   3  -1  11      325.35      338.83     11.71 o 
   4  -1  11        8.66       -0.66      5.99 o 
   5  -1  11        0.06        4.48      6.02 o 
   6  -1  11      155.33      147.85     23.09 o 
   7  -1  11      173.18      175.46     17.83 o 
   8  -1  11       17.56        8.51     12.75 o 
   9  -1  11       21.50       12.73     12.97 o 
 -10   0  11        6.18       -4.11     27.90 o 
  -9   0  11       56.52       46.79     31.66 o 
  -8   0  11      175.30      159.07     36.20 o 
  -7   0  11       14.43       32.29     25.61 o 
  -6   0  11      588.25      573.96     49.60 o 
  -5   0  11      385.90      385.15     25.61 o 
  -4   0  11     1248.14     1152.30     35.98 o 
  -3   0  11      870.51      869.52     26.39 o 
  -2   0  11      761.10      778.65     21.85 o 
  -1   0  11        0.44       -6.58      5.94 o 
   0   0  11        6.26        5.59      5.83 o 
   1   0  11      309.92      299.02     15.50 o 
   2   0  11      378.79      383.50     11.99 o 
   3   0  11      674.74      700.95     15.07 o 
   4   0  11      104.53      106.15      9.16 o 
   5   0  11       50.29       60.70      9.31 o 
   6   0  11      339.04      337.14     18.20 o 
   7   0  11       51.13       47.28     13.82 o 
   8   0  11        8.11        9.28     14.35 o 
   9   0  11        2.95        8.94     12.84 o 
 -10   1  11        2.54      -19.49     15.13 o 
  -9   1  11        9.96       22.09     16.57 o 
  -8   1  11        3.57       -1.05     14.34 o 
  -7   1  11        0.11       -4.75     10.20 o 
  -6   1  11        0.01       11.80     12.49 o 
  -5   1  11       34.52       36.56     10.83 o 
  -4   1  11     1065.35     1006.92     24.13 o 
  -3   1  11      290.13      283.71     17.07 o 
  -2   1  11      485.48      422.70     25.41 o 
  -1   1  11      117.77      100.19     11.94 o 
   0   1  11      368.26      364.18     11.50 o 
   1   1  11        7.09       12.00      5.29 o 
   2   1  11      188.19      206.16      9.54 o 
   3   1  11       76.37       67.37      6.98 o 
   4   1  11        4.06       -0.76      6.18 o 
   5   1  11      197.61      200.84     14.59 o 
   6   1  11      391.56      410.11     19.94 o 
   7   1  11       79.01       73.93     14.49 o 
   8   1  11        2.07      -12.14     10.85 o 
   9   1  11       13.13       38.03     25.15 o 
 -10   2  11        1.26       18.80     17.19 o 
  -9   2  11       15.58       32.07     26.16 o 
  -8   2  11        1.40       12.69     11.87 o 
  -7   2  11        1.57        4.74     10.12 o 
  -6   2  11      145.66      132.07     15.28 o 
  -5   2  11        8.10        0.40      9.94 o 
  -4   2  11      199.35      185.55     16.74 o 
  -3   2  11       10.77        7.19      9.55 o 
  -2   2  11        9.17       12.45      9.23 o 
  -1   2  11      131.25      135.75     10.64 o 
   0   2  11      539.79      537.50     13.88 o 
   1   2  11       61.70       62.60      8.14 o 
   2   2  11     1126.12     1145.01     20.10 o 
   3   2  11       31.02       18.45      7.03 o 
   4   2  11      256.68      261.54     12.70 o 
   5   2  11      234.39      240.69     15.82 o 
   6   2  11        0.11       12.01     10.85 o 
   7   2  11       33.41       39.40     15.15 o 
   8   2  11        0.00        5.08     17.33 o 
   9   2  11       20.98       40.38     15.12 o 
 -10   3  11        0.02        0.23     17.76 o 
  -9   3  11        1.87       -1.01     12.41 o 
  -8   3  11       55.96       57.75     14.02 o 
  -7   3  11        5.12        5.17     11.32 o 
  -6   3  11        7.00       -1.15      9.83 o 
  -5   3  11        0.15       -1.15      7.68 o 
  -4   3  11       83.49       44.46     12.85 o 
  -3   3  11       30.00       20.44     10.68 o 
  -2   3  11        0.68        3.14     10.79 o 
  -1   3  11       12.79        0.80      7.60 o 
   0   3  11       14.88       25.47      7.37 o 
   1   3  11        0.06        4.20      5.96 o 
   2   3  11      198.18      193.56     10.24 o 
   3   3  11      395.16      393.79     14.03 o 
   4   3  11      848.69      812.52     31.74 o 
   5   3  11       26.42       26.01     10.43 o 
   6   3  11       27.94       42.75     11.60 o 
   7   3  11       43.86       31.37     17.06 o 
   8   3  11        9.13        6.39     12.57 o 
   9   3  11       54.36       28.29     14.58 o 
  -9   4  11      160.05      151.09     19.03 o 
  -8   4  11        2.16       -8.69     11.94 o 
  -7   4  11        0.02      -12.36     10.65 o 
  -6   4  11       28.04       11.37     11.12 o 
  -5   4  11        0.86        8.98     11.19 o 
  -4   4  11        0.16       14.76     10.81 o 
  -3   4  11        0.45       -5.93      9.68 o 
  -2   4  11      146.28      162.40     12.06 o 
  -1   4  11       52.53       38.75      9.12 o 
   0   4  11       35.59       19.46      8.84 o 
   1   4  11        0.03        5.15      6.76 o 
   2   4  11      213.16      225.59     11.15 o 
   3   4  11        2.57       -6.97      6.69 o 
   4   4  11       15.14        3.17     14.16 o 
   5   4  11      102.59       99.39     12.91 o 
   6   4  11        1.34       -3.85      9.59 o 
   7   4  11       45.83       39.13     12.26 o 
   8   4  11       19.65       28.34     14.14 o 
  -9   5  11        0.04       -9.48     11.04 o 
  -8   5  11       68.66       64.07     15.52 o 
  -7   5  11      107.17      114.17     16.64 o 
  -6   5  11        2.99        7.44     12.53 o 
  -5   5  11      194.53      196.48     18.10 o 
  -4   5  11        2.11       -1.34     10.97 o 
  -3   5  11       26.94       27.25     12.03 o 
  -2   5  11      457.93      487.36     18.41 o 
  -1   5  11      285.15      303.99     15.16 o 
   0   5  11      258.54      304.42     13.97 o 
   1   5  11        0.98       -5.43      6.52 o 
   2   5  11        3.02       -6.74      7.75 o 
   3   5  11      192.54      218.97     18.08 o 
   4   5  11      114.14      113.07     11.95 o 
   5   5  11        5.68       -5.98      9.44 o 
   6   5  11       83.89       93.40     14.06 o 
   7   5  11        5.22       10.41     14.90 o 
   8   5  11       14.65        6.28     13.39 o 
  -8   6  11       60.65       72.31     14.65 o 
  -7   6  11        4.51        1.09     11.69 o 
  -6   6  11       41.69       30.83     13.87 o 
  -5   6  11        5.35        7.80     11.67 o 
  -4   6  11       84.11       71.13     18.51 o 
  -3   6  11      626.95      542.59     29.45 o 
  -2   6  11      831.05      753.88     30.47 o 
  -1   6  11       89.86       77.70     10.19 o 
   0   6  11      117.02      123.92     11.39 o 
   1   6  11       85.83       83.24      9.50 o 
   2   6  11      114.32      119.07     18.35 o 
   3   6  11       18.36       16.00     11.18 o 
   4   6  11      144.18      130.70     14.80 o 
   5   6  11       18.75       23.96     13.15 o 
   6   6  11      330.08      288.67     21.81 o 
   7   6  11        3.54       13.99     13.17 o 
  -8   7  11        0.03        5.78     12.11 o 
  -7   7  11        1.32       -6.77     10.84 o 
  -6   7  11       11.07       15.79     11.56 o 
  -5   7  11      115.28      125.56     17.11 o 
  -4   7  11       33.65       34.95     13.15 o 
  -3   7  11      122.80      162.13     17.89 o 
  -2   7  11      136.87      133.36     12.05 o 
  -1   7  11        0.12        2.75      8.48 o 
   0   7  11       23.76       17.65      8.21 o 
   1   7  11       26.65       29.65      9.40 o 
   2   7  11        1.76       18.37      9.27 o 
   3   7  11       48.67       69.74     13.12 o 
   4   7  11       30.02       33.18     11.84 o 
   5   7  11        6.30       17.31     15.14 o 
   6   7  11      354.93      324.68     28.67 o 
   7   7  11       47.23       96.74     20.82 o 
  -7   8  11       19.02       13.01     12.67 o 
  -6   8  11        0.09        8.15     12.25 o 
  -5   8  11        0.31        0.80     14.57 o 
  -4   8  11        0.42        2.58      9.74 o 
  -3   8  11       21.85       30.74     10.55 o 
  -2   8  11       82.77       77.06     10.35 o 
  -1   8  11        3.22        0.97      6.64 o 
   0   8  11      118.45      113.15     12.70 o 
   1   8  11       13.38       13.17     11.20 o 
   2   8  11      129.94      122.29     27.06 o 
   3   8  11        2.78        7.77     13.06 o 
   4   8  11       19.54        2.44     12.29 o 
   5   8  11        1.21        3.40     17.39 o 
   6   8  11       15.60       24.31     16.70 o 
  -6   9  11       59.29       85.23     16.26 o 
  -5   9  11        2.56        4.09     12.23 o 
  -4   9  11        0.15      -11.83     11.12 o 
  -3   9  11        5.52        1.03      9.28 o 
  -2   9  11       18.89       22.59      9.03 o 
  -1   9  11       12.53       14.22     10.35 o 
   0   9  11       13.58       15.09     17.70 o 
   1   9  11        1.28       13.29     12.82 o 
   2   9  11      122.22      123.09     39.96 o 
   3   9  11        4.97       19.31     13.71 o 
   4   9  11       21.86       32.48     14.47 o 
   5   9  11        0.08       -0.56     15.92 o 
  -5  10  11       53.99       50.28     15.77 o 
  -4  10  11       47.12       59.73     15.45 o 
  -3  10  11        8.81        4.03     12.23 o 
  -2  10  11      101.27      147.57     14.76 o 
  -1  10  11       18.29      -10.54     19.48 o 
   0  10  11       64.85       41.76     17.64 o 
   1  10  11        0.78      -13.59     15.49 o 
   2  10  11       62.85       73.03     22.99 o 
   3  10  11        3.99        5.30     17.94 o 
  -3  11  11        4.53       10.93     12.13 o 
  -2  11  11       56.00      102.08     18.33 o 
  -1  11  11        0.79        1.05     14.69 o 
   0  11  11        4.98      -24.19     18.32 o 
   1  11  11       19.95       31.99     17.26 o 
  -2 -14  12        0.11        0.41     11.11 o 
  -1 -14  12       20.58       18.87     11.88 o 
   0 -14  12        0.78       15.27     11.96 o 
   1 -14  12        0.06      -10.56     10.26 o 
   2 -14  12        2.41        2.87     12.14 o 
  -4 -13  12       18.26       25.89     10.37 o 
  -3 -13  12        0.33       -8.12     13.15 o 
  -2 -13  12        1.56      -12.61      8.41 o 
  -1 -13  12        3.55        0.90     13.20 o 
   0 -13  12        7.48       18.92     13.45 o 
   1 -13  12        5.30       -1.81     10.18 o 
   2 -13  12       47.26       53.42     12.94 o 
   3 -13  12        8.10        7.11     11.61 o 
   4 -13  12       80.44      113.32     15.41 o 
  -5 -12  12        0.52       21.45     10.85 o 
  -4 -12  12       33.28       24.05      9.71 o 
  -3 -12  12        4.55       -7.38      8.36 o 
  -2 -12  12       13.26       15.58      9.19 o 
  -1 -12  12        0.35       -3.19      9.16 o 
   0 -12  12        0.58       -2.50      9.67 o 
   1 -12  12        0.12       -2.41      7.53 o 
   2 -12  12        1.15        1.25      8.81 o 
   3 -12  12        0.42        8.41     13.77 o 
   4 -12  12      132.73      177.94     17.00 o 
   5 -12  12       12.16       14.69      8.82 o 
   6 -12  12       31.94       38.88     16.31 o 
  -6 -11  12       53.08       73.07     10.53 o 
  -5 -11  12       36.03       44.58      9.66 o 
  -4 -11  12        2.16       11.26      8.69 o 
  -3 -11  12       33.92       32.12      9.35 o 
  -2 -11  12       38.46       39.52      9.63 o 
  -1 -11  12      108.83      121.27     17.30 o 
   0 -11  12       91.36       84.22      9.22 o 
   1 -11  12        4.11        5.33      7.50 o 
   2 -11  12       21.78       13.96     14.45 o 
   3 -11  12        8.33       -7.00      8.91 o 
   4 -11  12        1.03       -5.13     19.04 o 
   5 -11  12        1.28        3.61      7.72 o 
   6 -11  12        0.36        3.81     14.10 o 
  -7 -10  12        2.94       -8.96     16.44 o 
  -6 -10  12       24.15       35.93      8.92 o 
  -5 -10  12       70.34       72.54     10.30 o 
  -4 -10  12        8.64       -7.03      7.74 o 
  -3 -10  12      176.84      173.56     15.59 o 
  -2 -10  12      201.88      224.12     14.22 o 
  -1 -10  12       15.08       19.32      8.77 o 
   0 -10  12      188.23      183.17     10.94 o 
   1 -10  12        0.31      -11.65      7.77 o 
   2 -10  12       13.89        5.03      8.94 o 
   3 -10  12      137.08      116.30     13.13 o 
   4 -10  12       95.24      108.69     13.36 o 
   5 -10  12        7.53       22.85      8.33 o 
   6 -10  12       12.01       31.14     13.56 o 
   7 -10  12        2.08       20.01     14.44 o 
  -8  -9  12        0.03       11.48     16.52 o 
  -7  -9  12       46.26       28.99     17.15 o 
  -6  -9  12       15.13        9.77     11.63 o 
  -5  -9  12       18.28       26.18      8.20 o 
  -4  -9  12        8.52       -3.32      7.34 o 
  -3  -9  12       95.44       87.56     10.41 o 
  -2  -9  12       23.02       32.66     10.84 o 
  -1  -9  12      119.95      111.62     10.91 o 
   0  -9  12       68.39       61.66      9.80 o 
   1  -9  12       21.92        5.46      8.39 o 
   2  -9  12       61.99       69.01      9.82 o 
   3  -9  12       37.89       53.41     10.42 o 
   4  -9  12       70.78      100.13     16.46 o 
   5  -9  12        0.52       11.55     10.71 o 
   6  -9  12        0.17        9.98      9.44 o 
   7  -9  12        0.54        2.57     10.67 o 
   8  -9  12       21.98       18.68     11.91 o 
  -8  -8  12       51.83       55.34     20.85 o 
  -7  -8  12       35.22       43.42     14.23 o 
  -6  -8  12       41.44       54.95     13.27 o 
  -5  -8  12       13.89       -2.55      7.18 o 
  -4  -8  12      309.02      308.09     18.04 o 
  -3  -8  12       31.31       20.18      7.82 o 
  -2  -8  12      168.65      170.46     11.87 o 
  -1  -8  12       45.68       29.48      7.63 o 
   0  -8  12      104.86      106.53     10.73 o 
   1  -8  12       25.84       33.98     13.38 o 
   2  -8  12        2.09       -0.49      7.38 o 
   3  -8  12        1.65        2.67     21.09 o 
   4  -8  12      248.20      268.40     16.93 o 
   5  -8  12       12.49       10.27      8.61 o 
   6  -8  12       11.17       -6.12     12.66 o 
   7  -8  12       45.57       58.13     13.05 o 
   8  -8  12       25.28       63.51     14.13 o 
  -9  -7  12        0.48       -9.32     15.05 o 
  -8  -7  12        7.93        1.97     13.27 o 
  -7  -7  12        2.24        0.96     11.59 o 
  -6  -7  12       13.33        7.27     11.20 o 
  -5  -7  12      185.27      210.18     15.11 o 
  -4  -7  12      377.07      386.53     16.66 o 
  -3  -7  12       60.93       68.47      9.79 o 
  -2  -7  12        0.80      -14.26      9.51 o 
  -1  -7  12       14.64       22.14      7.35 o 
   0  -7  12      195.24      192.85     13.96 o 
   1  -7  12       90.53       79.66     12.07 o 
   2  -7  12       56.86       61.81     12.55 o 
   3  -7  12      109.96      110.27     32.81 o 
   4  -7  12      265.41      254.55     12.40 o 
   5  -7  12      109.86       95.43     10.01 o 
   6  -7  12        0.88        4.42     11.00 o 
   7  -7  12       36.94       32.03     15.20 o 
   8  -7  12        5.04       36.89     12.76 o 
  -9  -6  12       88.55      106.77     21.42 o 
  -8  -6  12        7.17       -6.79     12.02 o 
  -7  -6  12        0.54       -0.34     10.95 o 
  -6  -6  12       24.56       22.02     11.51 o 
  -5  -6  12       97.88      104.90      9.81 o 
  -4  -6  12       87.11       76.69      9.54 o 
  -3  -6  12       30.73       36.39      8.22 o 
  -2  -6  12        1.09       16.93      9.80 o 
  -1  -6  12       17.61       11.28     10.17 o 
   0  -6  12       29.12       29.23      9.44 o 
   1  -6  12      101.54       92.62     12.96 o 
   2  -6  12        0.55       -5.38     10.59 o 
   3  -6  12      117.59      106.85     13.83 o 
   4  -6  12      199.65      184.09     13.43 o 
   5  -6  12       70.53       66.36      9.91 o 
   6  -6  12      134.11      126.20     16.71 o 
   7  -6  12        4.00       20.36     11.02 o 
   8  -6  12        3.57        0.59     10.99 o 
   9  -6  12        6.70      -14.75     18.67 o 
  -9  -5  12        0.01        7.17     16.26 o 
  -8  -5  12        3.98        3.94     11.56 o 
  -7  -5  12       51.62       33.37     12.70 o 
  -6  -5  12        9.28       -5.16     17.86 o 
  -5  -5  12      132.72      128.57     27.17 o 
  -4  -5  12       77.56       87.79     17.40 o 
  -3  -5  12       56.61       35.82     17.02 o 
  -2  -5  12        4.50        2.60      6.35 o 
  -1  -5  12       49.35       48.88      8.98 o 
   0  -5  12        5.72        4.79     10.92 o 
   1  -5  12       42.07       37.32     11.03 o 
   2  -5  12       43.09       45.03      9.01 o 
   3  -5  12       70.29       87.96      8.50 o 
   4  -5  12      332.86      320.95     13.30 o 
   5  -5  12       20.85        9.97      6.80 o 
   6  -5  12        7.81        6.60      9.76 o 
   7  -5  12        0.03        8.22     10.25 o 
   8  -5  12       23.82       21.83     11.62 o 
   9  -5  12       18.33       25.71     19.12 o 
  -9  -4  12       31.19       43.92     19.56 o 
  -8  -4  12        7.54        7.44     15.62 o 
  -7  -4  12       40.47       43.77     12.68 o 
  -6  -4  12        7.05       -4.74     10.38 o 
  -5  -4  12       14.41        3.56      9.87 o 
  -4  -4  12       21.61       26.71      9.62 o 
  -3  -4  12      303.25      285.46     21.57 o 
  -2  -4  12       17.01       11.66      9.46 o 
  -1  -4  12       99.93      121.70     12.05 o 
   0  -4  12        0.00       -4.51     10.60 o 
   1  -4  12       31.39       26.98     10.69 o 
   2  -4  12        1.78       -2.47      8.29 o 
   3  -4  12        5.28       -7.30      5.84 o 
   4  -4  12      765.61      717.21     18.77 o 
   5  -4  12        5.83        7.49      7.78 o 
   6  -4  12       22.84       10.70     10.21 o 
   7  -4  12        0.14       -3.47      9.42 o 
   8  -4  12        0.83      -10.68     11.40 o 
   9  -4  12       15.76       23.93     14.46 o 
 -10  -3  12        0.12       -5.31     17.43 o 
  -9  -3  12       46.56       36.17     19.15 o 
  -8  -3  12        7.10       -5.85     32.27 o 
  -7  -3  12        1.50       -7.00     12.80 o 
  -6  -3  12      171.96      209.02     17.30 o 
  -5  -3  12        0.00        4.13     13.34 o 
  -4  -3  12       49.45       46.68     13.75 o 
  -3  -3  12      202.95      202.95     31.99 o 
  -2  -3  12      245.60      247.31     11.95 o 
  -1  -3  12        8.89       22.72     11.72 o 
   0  -3  12      163.74      179.47     12.32 o 
   1  -3  12      119.50      101.68     10.01 o 
   2  -3  12        9.95        7.74      6.32 o 
   3  -3  12      449.70      470.77     15.37 o 
   4  -3  12       32.07       23.16     13.88 o 
   5  -3  12        1.58        4.36      8.07 o 
   6  -3  12       21.34        2.08      9.55 o 
   7  -3  12        1.40        7.69     21.66 o 
   8  -3  12       43.81       57.96     15.01 o 
   9  -3  12       20.47        9.93     14.76 o 
 -10  -2  12        9.44      -15.45     27.15 o 
  -9  -2  12        9.79       -3.20     26.20 o 
  -8  -2  12        8.34       11.66     25.25 o 
  -7  -2  12      122.36      109.08     30.79 o 
  -6  -2  12       49.59       75.64     26.56 o 
  -5  -2  12      256.47      330.99     22.32 o 
  -4  -2  12       90.33       78.50      9.74 o 
  -3  -2  12       57.43       54.77     29.62 o 
  -2  -2  12       40.47       33.58      6.76 o 
  -1  -2  12       19.33       11.01      7.56 o 
   0  -2  12      101.03      118.15     12.69 o 
   1  -2  12      279.01      250.69     13.10 o 
   2  -2  12        7.48       10.55      5.73 o 
   3  -2  12      290.64      279.60     13.97 o 
   4  -2  12      164.14      169.47      9.59 o 
   5  -2  12        4.21        2.39      6.50 o 
   6  -2  12        5.08       11.28      9.45 o 
   7  -2  12       63.29       55.35     14.35 o 
   8  -2  12       56.81       51.93     15.01 o 
   9  -2  12        0.01        3.63     13.39 o 
 -10  -1  12       34.19       13.40     30.19 o 
  -9  -1  12       44.90       22.84     29.40 o 
  -8  -1  12       18.95       27.94     27.98 o 
  -7  -1  12        7.94       18.65     22.84 o 
  -6  -1  12       61.15       14.11     24.19 o 
  -5  -1  12        0.86       -6.20     18.89 o 
  -4  -1  12      394.99      358.53     39.48 o 
  -3  -1  12      287.75      301.15     19.54 o 
  -2  -1  12       84.81      100.26     10.07 o 
  -1  -1  12       63.56       52.04      8.73 o 
   0  -1  12      219.44      231.53     10.77 o 
   1  -1  12      123.94      106.01      7.64 o 
   2  -1  12      188.35      206.13      9.79 o 
   3  -1  12        7.26        0.28      6.51 o 
   4  -1  12       86.85       83.10      8.10 o 
   5  -1  12      100.16       85.92      8.29 o 
   6  -1  12      156.53      141.15     19.38 o 
   7  -1  12        7.74       19.20     12.61 o 
   8  -1  12      166.39      148.41     18.47 o 
   9  -1  12       70.93       84.73     17.62 o 
 -10   0  12       43.32       47.91     20.29 o 
  -9   0  12       15.28        4.54     26.91 o 
  -8   0  12        0.32        5.61     23.00 o 
  -7   0  12       63.00       70.39     30.43 o 
  -6   0  12       33.85       27.55     23.51 o 
  -5   0  12      106.43       98.01     27.51 o 
  -4   0  12       27.38       15.96     11.84 o 
  -3   0  12       87.56       88.48     19.29 o 
  -2   0  12       15.18       10.60     10.70 o 
  -1   0  12      938.85      889.00     21.89 o 
   0   0  12       60.12       44.41      6.83 o 
   1   0  12      151.97      178.60      9.88 o 
   2   0  12      208.66      218.07     10.00 o 
   3   0  12       38.16       42.70      6.50 o 
   4   0  12        2.07       -0.30      6.16 o 
   5   0  12       94.69       82.50      9.05 o 
   6   0  12      175.45      166.82     17.23 o 
   7   0  12        5.32       -8.89     10.92 o 
   8   0  12        0.84        4.82     12.34 o 
   9   0  12        0.22      -16.03     13.26 o 
  -9   1  12        8.99        6.26     15.67 o 
  -8   1  12       80.41       68.00     19.80 o 
  -7   1  12       98.31      101.39     19.98 o 
  -6   1  12        2.01       -5.80     13.10 o 
  -5   1  12      157.28      139.15     14.61 o 
  -4   1  12       15.20       14.73      9.58 o 
  -3   1  12      156.30      145.63     19.33 o 
  -2   1  12        5.03       16.05     10.13 o 
  -1   1  12       76.06       85.86      9.18 o 
   0   1  12      205.50      214.51     10.42 o 
   1   1  12       44.76       54.00      7.51 o 
   2   1  12       10.02        8.79      6.32 o 
   3   1  12      108.77      101.58     10.05 o 
   4   1  12        4.16        2.17      6.38 o 
   5   1  12      175.23      186.31     15.04 o 
   6   1  12       75.80       64.99     12.16 o 
   7   1  12        5.12       13.64     12.36 o 
   8   1  12       69.31       85.11     26.95 o 
   9   1  12       65.23       56.25     16.53 o 
  -9   2  12        7.23       12.26     16.71 o 
  -8   2  12       25.17       22.17     24.64 o 
  -7   2  12        1.58        3.83     10.71 o 
  -6   2  12       10.78        6.25     10.58 o 
  -5   2  12        5.59       -5.46      5.93 o 
  -4   2  12       45.82       49.13     11.24 o 
  -3   2  12      227.98      180.54     22.62 o 
  -2   2  12        7.05        6.93      7.59 o 
  -1   2  12       34.13       34.73      9.07 o 
   0   2  12       30.56       32.04      8.27 o 
   1   2  12      479.22      496.12     14.25 o 
   2   2  12        2.66       -6.84      5.52 o 
   3   2  12       37.88       25.21      7.05 o 
   4   2  12      285.05      277.07     13.45 o 
   5   2  12        8.43       -0.81      9.36 o 
   6   2  12       21.62       27.58     10.89 o 
   7   2  12      116.33      140.81     18.06 o 
   8   2  12        0.05        6.38     13.62 o 
  -9   3  12       11.70        1.42     15.69 o 
  -8   3  12       16.47        6.41     12.80 o 
  -7   3  12        0.05       -3.40     10.97 o 
  -6   3  12       15.42       15.14     11.04 o 
  -5   3  12        6.51       16.28     10.75 o 
  -4   3  12        1.05       11.76     10.61 o 
  -3   3  12        0.01        7.11     10.56 o 
  -2   3  12      171.28      167.89     12.13 o 
  -1   3  12        1.85       -0.04      7.67 o 
   0   3  12       84.80       97.18     14.94 o 
   1   3  12       15.95        2.53      6.87 o 
   2   3  12        1.87        5.67      5.43 o 
   3   3  12       75.91       68.21     12.37 o 
   4   3  12       47.23       23.40      9.89 o 
   5   3  12        6.67       -1.63      9.48 o 
   6   3  12       17.04       12.77     10.55 o 
   7   3  12        2.74        6.69     12.16 o 
   8   3  12       19.39       17.70     13.97 o 
  -9   4  12       58.54       37.19     32.68 o 
  -8   4  12        1.73        3.61     23.35 o 
  -7   4  12       33.25       29.62     13.01 o 
  -6   4  12        6.07       22.71     12.32 o 
  -5   4  12        2.62       24.21     17.03 o 
  -4   4  12        8.66       -5.52     10.04 o 
  -3   4  12        0.90       11.85     10.47 o 
  -2   4  12       40.92       48.06      9.27 o 
  -1   4  12        2.18        5.45      8.10 o 
   0   4  12       43.01       47.21      9.58 o 
   1   4  12       52.35       59.85     10.19 o 
   2   4  12       98.37      101.52      9.20 o 
   3   4  12        0.20       -2.41      7.44 o 
   4   4  12       54.11       55.24     11.09 o 
   5   4  12       10.66        4.55      9.99 o 
   6   4  12       44.85       51.43     18.29 o 
   7   4  12        7.56        1.02     12.66 o 
   8   4  12       80.25       82.34     17.63 o 
  -8   5  12       20.28       18.18     13.45 o 
  -7   5  12        1.81      -14.36     10.07 o 
  -6   5  12        0.17      -13.16     13.29 o 
  -5   5  12       69.61       31.93     12.35 o 
  -4   5  12       82.20       77.13     14.47 o 
  -3   5  12      142.71      157.45     23.51 o 
  -2   5  12       35.91       40.24     10.29 o 
  -1   5  12        7.14        7.64      8.42 o 
   0   5  12       31.37       27.32      8.35 o 
   1   5  12       14.00        8.88      8.76 o 
   2   5  12        0.06        6.04      8.43 o 
   3   5  12       53.38       22.52     15.24 o 
   4   5  12        6.79       13.19     12.35 o 
   5   5  12       46.67       63.74     14.86 o 
   6   5  12       55.68       38.36     14.02 o 
   7   5  12       14.98        5.34     13.21 o 
  -8   6  12        8.57        2.82     11.79 o 
  -7   6  12       37.97       22.51     14.00 o 
  -6   6  12       28.81       35.97     14.33 o 
  -5   6  12        1.55       13.79     12.09 o 
  -4   6  12       61.36       67.66     14.64 o 
  -3   6  12      200.91      226.08     23.57 o 
  -2   6  12        9.30       12.04      9.25 o 
  -1   6  12      291.53      284.09     16.77 o 
   0   6  12       64.35       61.10     10.15 o 
   1   6  12       24.78       26.01      9.95 o 
   2   6  12        0.00        9.17      9.47 o 
   3   6  12       21.86       17.06     15.62 o 
   4   6  12       19.69       -1.83     20.39 o 
   5   6  12       47.23       34.80     16.71 o 
   6   6  12      267.46      313.55     29.06 o 
   7   6  12       29.92        9.84     17.15 o 
  -7   7  12       28.55       21.12     12.83 o 
  -6   7  12        8.63        9.05     11.40 o 
  -5   7  12        4.35        8.61     12.47 o 
  -4   7  12       48.10       39.92     13.90 o 
  -3   7  12        1.06        5.88     12.31 o 
  -2   7  12       22.76       35.49      9.52 o 
  -1   7  12      121.20      148.82     12.58 o 
   0   7  12       33.44       40.97      9.84 o 
   1   7  12        1.81       -2.65      9.62 o 
   2   7  12       46.59       59.17     15.70 o 
   3   7  12       54.04       39.03     14.31 o 
   4   7  12        2.00        9.04      9.87 o 
   5   7  12        3.59        3.83     14.90 o 
   6   7  12      187.55      177.01     24.93 o 
  -6   8  12        9.31       17.96     13.44 o 
  -5   8  12        3.21       10.76     12.37 o 
  -4   8  12        7.15       33.27     12.59 o 
  -3   8  12        0.67       16.57     11.16 o 
  -2   8  12        4.93       -8.03      9.67 o 
  -1   8  12        0.84       -9.15      9.92 o 
   0   8  12       11.82       14.54     12.31 o 
   1   8  12       49.66       28.27     14.00 o 
   2   8  12       46.69       10.80     28.32 o 
   3   8  12       26.20       14.75     13.92 o 
   4   8  12       24.27        3.51     13.91 o 
   5   8  12       58.98       53.25     21.91 o 
  -5   9  12      112.09      153.71     18.27 o 
  -4   9  12        9.43        2.29     11.49 o 
  -3   9  12       12.15       -3.37     11.86 o 
  -2   9  12       42.77       54.78     12.17 o 
  -1   9  12       23.52       -3.19     12.24 o 
   0   9  12        4.97      -11.16     11.62 o 
   1   9  12        0.89       -0.47     18.01 o 
   2   9  12       14.84       23.56     43.37 o 
   3   9  12       26.08        1.35     17.87 o 
   4   9  12       19.09       -0.15     18.25 o 
  -4  10  12      110.80      171.72     19.34 o 
  -3  10  12       24.90       20.37     11.79 o 
  -2  10  12        4.48        7.29     17.88 o 
  -1  10  12        9.83        7.14     14.32 o 
   0  10  12        4.93        2.12     13.73 o 
   1  10  12        0.15        0.61     14.59 o 
   2  10  12        5.85        3.98     20.09 o 
   0 -14  13       45.89       43.83     13.60 o 
  -3 -13  13       37.20       22.14     10.50 o 
  -2 -13  13       17.11        7.32      9.60 o 
  -1 -13  13        6.41       13.88     10.90 o 
   0 -13  13       11.29       17.71     11.20 o 
   1 -13  13       13.71       21.50     11.92 o 
   2 -13  13        5.32       -9.25     12.18 o 
   3 -13  13        7.99        9.06     12.11 o 
  -5 -12  13        1.76        5.23      9.06 o 
  -4 -12  13        0.03        7.92      9.32 o 
  -3 -12  13       22.17       17.24     11.01 o 
  -2 -12  13        0.99        6.87      9.58 o 
  -1 -12  13        0.23        2.65      8.55 o 
   0 -12  13        1.61      -13.72      9.15 o 
   1 -12  13        9.05        4.13      8.03 o 
   2 -12  13        1.39       -1.07      9.15 o 
   3 -12  13        1.22        1.12     10.54 o 
   4 -12  13        4.67       14.64     11.11 o 
   5 -12  13       14.89       25.59      9.92 o 
  -6 -11  13        0.11        6.86      9.19 o 
  -5 -11  13        4.76       -6.55      8.45 o 
  -4 -11  13       28.94       41.43      9.98 o 
  -3 -11  13       25.48       22.10      9.02 o 
  -2 -11  13       27.91       20.38      9.16 o 
  -1 -11  13        0.13       20.80      9.09 o 
   0 -11  13        8.66       10.86      8.09 o 
   1 -11  13        0.00       -1.82      8.41 o 
   2 -11  13       79.63       85.31     14.58 o 
   3 -11  13       11.41       18.51     10.99 o 
   4 -11  13        0.32        6.58     10.21 o 
   5 -11  13        0.62       -3.57      8.46 o 
   6 -11  13       13.41       23.55     13.69 o 
  -6 -10  13        4.93        7.00     12.89 o 
  -5 -10  13        3.49      -11.01      7.41 o 
  -4 -10  13        9.52       19.85      8.43 o 
  -3 -10  13       20.52       32.66      9.36 o 
  -2 -10  13       13.97       24.88      9.66 o 
  -1 -10  13        0.00       -7.07      7.63 o 
   0 -10  13       24.11       29.08      8.50 o 
   1 -10  13      178.61      192.04     14.53 o 
   2 -10  13        5.43        0.59      9.40 o 
   3 -10  13       17.66       19.10     10.05 o 
   4 -10  13       29.79       44.33     11.19 o 
   5 -10  13       15.45        8.05      8.25 o 
   6 -10  13       29.59       28.21     14.98 o 
   7 -10  13        0.59        2.71     13.23 o 
  -7  -9  13       50.37       21.94     14.30 o 
  -6  -9  13       44.92       52.22     14.61 o 
  -5  -9  13        0.15        0.95      7.71 o 
  -4  -9  13       12.79        4.24      8.28 o 
  -3  -9  13        0.04        4.00      9.53 o 
  -2  -9  13      155.57      148.87     12.20 o 
  -1  -9  13       74.30       84.71     10.36 o 
   0  -9  13       58.09       58.17     10.35 o 
   1  -9  13       57.06       62.32     10.49 o 
   2  -9  13      211.39      210.95     16.71 o 
   3  -9  13       13.80       18.19      9.68 o 
   4  -9  13        0.06       -3.07      7.44 o 
   5  -9  13       32.71       44.42      9.05 o 
   6  -9  13        1.61        7.39     13.38 o 
   7  -9  13        0.00      -12.10     19.43 o 
  -8  -8  13       35.93       53.59     21.89 o 
  -7  -8  13        1.09      -12.19     11.49 o 
  -6  -8  13        0.81      -11.85     11.09 o 
  -5  -8  13        4.62       -5.78      8.09 o 
  -4  -8  13        7.61      -11.00      7.33 o 
  -3  -8  13        1.13       -1.97      7.84 o 
  -2  -8  13       47.16       56.20     12.62 o 
  -1  -8  13        1.73       -1.46      7.81 o 
   0  -8  13       61.67       54.84     10.63 o 
   1  -8  13        1.84        8.05      9.09 o 
   2  -8  13      157.52      162.77     14.74 o 
   3  -8  13      141.74      140.41     16.52 o 
   4  -8  13        7.29        4.15      9.04 o 
   5  -8  13       54.16       51.34      9.20 o 
   6  -8  13        1.82       16.68     13.27 o 
   7  -8  13        0.14       -5.73     10.54 o 
   8  -8  13       19.96       26.47     13.17 o 
  -8  -7  13       13.32      -14.19     11.54 o 
  -7  -7  13        5.86       11.14     12.88 o 
  -6  -7  13        2.59        5.70     11.42 o 
  -5  -7  13       47.15       55.20      9.09 o 
  -4  -7  13       28.29       38.62      9.65 o 
  -3  -7  13        7.34        9.13      7.99 o 
  -2  -7  13      330.50      326.64     19.25 o 
  -1  -7  13       24.42       22.68      8.51 o 
   0  -7  13        7.86       13.48      8.40 o 
   1  -7  13       12.14       -0.61      8.06 o 
   2  -7  13        0.83        9.30     10.29 o 
   3  -7  13        0.11       -8.15     10.48 o 
   4  -7  13       18.95       17.56      8.09 o 
   5  -7  13        0.11        7.38      8.99 o 
   6  -7  13       10.62       11.66     10.35 o 
   7  -7  13       21.78       20.57     11.56 o 
   8  -7  13       10.92        7.44     11.71 o 
  -8  -6  13        9.28       18.16     13.72 o 
  -7  -6  13        2.75       10.65     12.51 o 
  -6  -6  13        0.02       13.61     11.25 o 
  -5  -6  13      130.40      124.24      9.66 o 
  -4  -6  13        4.30        0.28      8.73 o 
  -3  -6  13       32.24       41.35      8.96 o 
  -2  -6  13       13.85       24.92     25.29 o 
  -1  -6  13      338.05      351.65     16.64 o 
   0  -6  13       83.79       64.84     10.56 o 
   1  -6  13      106.95      117.14     22.37 o 
   2  -6  13        5.83       -9.38     11.00 o 
   3  -6  13        3.19       -5.62      9.84 o 
   4  -6  13        0.45       -7.20      6.66 o 
   5  -6  13       24.20       20.03      7.35 o 
   6  -6  13        2.74      -12.96      8.64 o 
   7  -6  13        2.34       -0.77     10.20 o 
   8  -6  13        9.36        3.93     11.41 o 
  -9  -5  13       10.41        6.87     17.74 o 
  -8  -5  13        1.93        9.92     33.81 o 
  -7  -5  13        0.78       -5.58     11.51 o 
  -6  -5  13       52.87       41.12     12.49 o 
  -5  -5  13       63.20       56.10      7.00 o 
  -4  -5  13       12.14        9.87      7.11 o 
  -3  -5  13       23.36       33.50     13.51 o 
  -2  -5  13       46.83       47.37     10.47 o 
  -1  -5  13       20.80       11.36      7.71 o 
   0  -5  13       33.35        6.56     12.13 o 
   1  -5  13      161.83      128.91     16.87 o 
   2  -5  13       17.32       17.50     10.76 o 
   3  -5  13       88.38      103.94      8.99 o 
   4  -5  13       69.15       80.51      8.93 o 
   5  -5  13        3.05       12.74      7.10 o 
   6  -5  13       32.32       26.14     10.69 o 
   7  -5  13        1.23       -0.64     10.44 o 
   8  -5  13        5.67      -17.39     12.35 o 
  -9  -4  13       13.67        3.68     17.80 o 
  -8  -4  13        9.32        1.19     19.15 o 
  -7  -4  13        1.01       -2.40     15.05 o 
  -6  -4  13       16.20       25.30     11.62 o 
  -5  -4  13      140.42      138.24     18.00 o 
  -4  -4  13      442.72      446.79     18.55 o 
  -3  -4  13        9.47        6.16     11.69 o 
  -2  -4  13        6.07       10.40      6.58 o 
  -1  -4  13      423.86      351.07     15.85 o 
   0  -4  13      125.73      128.29     18.67 o 
   1  -4  13      787.31      718.45     29.88 o 
   2  -4  13       46.44       67.88      9.95 o 
   3  -4  13       36.94       48.61      7.68 o 
   4  -4  13      105.94      100.93      9.43 o 
   5  -4  13        0.13        2.12      6.81 o 
   6  -4  13       24.68        8.82     10.44 o 
   7  -4  13       31.37       25.90     12.69 o 
   8  -4  13       28.42       14.21     14.18 o 
   9  -4  13       17.58       42.72     19.85 o 
  -9  -3  13       30.55       39.20     29.28 o 
  -8  -3  13        0.17        5.06     25.53 o 
  -7  -3  13       95.28       73.94     31.06 o 
  -6  -3  13       84.93      100.94     31.06 o 
  -5  -3  13      101.24      118.13     16.79 o 
  -4  -3  13      145.96      169.42     18.30 o 
  -3  -3  13       17.34       -4.49     10.95 o 
  -2  -3  13       51.39       46.60      9.00 o 
  -1  -3  13        5.84       -1.17     10.69 o 
   0  -3  13      250.89      241.51     19.88 o 
   1  -3  13       84.64       90.57      9.98 o 
   2  -3  13      535.02      527.26     16.00 o 
   3  -3  13       85.17       92.49      9.23 o 
   4  -3  13       18.98       15.91      7.10 o 
   5  -3  13       85.08      104.64      9.73 o 
   6  -3  13       93.00      102.54     13.26 o 
   7  -3  13       16.09        1.59     12.11 o 
   8  -3  13        2.96       -2.26     13.08 o 
   9  -3  13        0.03      -18.18     12.12 o 
  -9  -2  13        2.50      -13.87     26.16 o 
  -8  -2  13        0.24       14.94     26.20 o 
  -7  -2  13       38.10       29.13     27.31 o 
  -6  -2  13      141.02      117.38     31.34 o 
  -5  -2  13       64.70      131.05     32.33 o 
  -4  -2  13        2.25      -19.56     16.95 o 
  -3  -2  13        7.85        8.85     10.86 o 
  -2  -2  13        1.47       16.70     12.24 o 
  -1  -2  13      234.56      234.58     18.50 o 
   0  -2  13       43.95       32.32      9.79 o 
   1  -2  13        6.08        0.92      8.93 o 
   2  -2  13       90.13       83.06      7.61 o 
   3  -2  13      111.54      108.53      9.33 o 
   4  -2  13        0.02        0.03      6.25 o 
   5  -2  13       37.81       43.73     11.04 o 
   6  -2  13       16.82       33.34     13.29 o 
   7  -2  13       79.18       98.28     24.12 o 
   8  -2  13       16.58       -5.20     13.09 o 
   9  -2  13        0.15       14.25     14.60 o 
  -9  -1  13        2.53      -18.38     28.26 o 
  -8  -1  13       32.49       37.43     29.48 o 
  -7  -1  13      156.83      134.37     35.88 o 
  -6  -1  13       44.67       34.50     28.57 o 
  -5  -1  13        9.02      -26.36     22.05 o 
  -4  -1  13       40.92       40.43     25.37 o 
  -3  -1  13      188.37      162.55     30.51 o 
  -2  -1  13        8.19       28.22     23.36 o 
  -1  -1  13        0.46       -5.35     12.99 o 
   0  -1  13       20.20       42.22      8.13 o 
   1  -1  13       41.97       45.03      6.68 o 
   2  -1  13       30.83       22.92      6.30 o 
   3  -1  13      114.55      111.17      9.57 o 
   4  -1  13       62.50       64.30      7.77 o 
   5  -1  13       79.21       78.67      9.42 o 
   6  -1  13       15.59       23.02     12.49 o 
   7  -1  13        5.67        2.10     12.23 o 
   8  -1  13        5.23        2.19     16.10 o 
  -9   0  13       54.00       48.45     23.02 o 
  -8   0  13       14.63       21.42     26.83 o 
  -7   0  13        0.70      -26.76     22.45 o 
  -6   0  13      106.58      109.71     32.96 o 
  -5   0  13        0.02      -10.08     20.55 o 
  -4   0  13      630.02      597.95     49.24 o 
  -3   0  13      236.27      204.44     32.96 o 
  -2   0  13     1433.97     1370.08     43.31 o 
  -1   0  13      207.01      204.58     21.91 o 
   0   0  13      387.22      431.87     15.21 o 
   1   0  13      128.57      122.55      9.31 o 
   2   0  13      277.35      272.36     11.22 o 
   3   0  13        6.76       -3.83      7.01 o 
   4   0  13       27.99       32.77      8.29 o 
   5   0  13        4.88       -2.47      7.16 o 
   6   0  13        1.22        8.74     15.48 o 
   7   0  13       16.90        2.66     11.61 o 
   8   0  13        9.89        0.89     13.84 o 
  -9   1  13       71.77      108.36     22.65 o 
  -8   1  13       33.23        8.71     14.98 o 
  -7   1  13       11.40        4.24     14.50 o 
  -6   1  13        2.91        3.14     14.28 o 
  -5   1  13      188.25      188.54     22.63 o 
  -4   1  13        5.38       -3.82      9.74 o 
  -3   1  13       66.14       82.68     15.52 o 
  -2   1  13      669.70      636.44     24.73 o 
  -1   1  13        2.01        4.84      7.37 o 
   0   1  13     1081.66     1083.75     26.03 o 
   1   1  13       39.97       46.62      7.48 o 
   2   1  13        0.47        4.69      6.04 o 
   3   1  13       36.63       31.48      7.28 o 
   4   1  13       18.46       17.03      7.91 o 
   5   1  13       22.50       22.04     10.26 o 
   6   1  13       13.93       18.26     12.33 o 
   7   1  13       14.65       10.79     13.38 o 
   8   1  13       11.79       27.70     15.01 o 
  -9   2  13        5.37      -12.00     15.64 o 
  -8   2  13        2.36       10.28     17.04 o 
  -7   2  13       11.92       17.87     14.89 o 
  -6   2  13        0.01      -18.71     12.47 o 
  -5   2  13       74.94       83.11     16.04 o 
  -4   2  13      139.35      145.63     15.15 o 
  -3   2  13      197.56      191.60     16.52 o 
  -2   2  13       72.71       92.16     10.28 o 
  -1   2  13      138.35      119.82     17.89 o 
   0   2  13        0.49       -7.54     10.60 o 
   1   2  13       14.72       17.03      7.90 o 
   2   2  13      933.13      930.92     20.59 o 
   3   2  13      103.13       92.85     11.42 o 
   4   2  13      617.27      637.38     19.44 o 
   5   2  13       10.96        4.56      9.94 o 
   6   2  13       12.31      -13.62      9.78 o 
   7   2  13      115.83      155.37     19.15 o 
   8   2  13       10.28        0.75     19.13 o 
  -9   3  13        0.92       -8.67     18.22 o 
  -8   3  13        0.42       -4.53     33.51 o 
  -7   3  13        0.28       -4.11     12.95 o 
  -6   3  13       11.67       -1.44     11.07 o 
  -5   3  13        3.79       17.55     15.26 o 
  -4   3  13       10.47       -8.74     10.32 o 
  -3   3  13       16.58      -18.31     12.21 o 
  -2   3  13      149.77      164.08     12.36 o 
  -1   3  13        9.20       19.17      8.15 o 
   0   3  13       38.82       37.85      9.17 o 
   1   3  13       16.49       11.36      8.06 o 
   2   3  13       55.80       48.40      8.77 o 
   3   3  13        6.51        6.83      7.73 o 
   4   3  13       12.44        3.82      7.88 o 
   5   3  13        0.02        7.43     10.14 o 
   6   3  13      284.40      298.67     24.27 o 
   7   3  13       13.56       11.88     13.63 o 
  -8   4  13        0.00        0.74     12.34 o 
  -7   4  13       81.60       74.66     26.21 o 
  -6   4  13       67.55       51.65     18.84 o 
  -5   4  13        0.00        1.08     11.35 o 
  -4   4  13       51.67       53.42     15.89 o 
  -3   4  13       10.26        8.30     11.19 o 
  -2   4  13       27.10       21.11      9.53 o 
  -1   4  13      144.74      143.64     14.43 o 
   0   4  13       28.02       28.32      9.34 o 
   1   4  13       12.11       11.79      8.35 o 
   2   4  13        3.05       -6.57      7.59 o 
   3   4  13       41.62       14.95      8.77 o 
   4   4  13       70.48       59.72     13.91 o 
   5   4  13        0.37        0.30     12.17 o 
   6   4  13        0.02        0.96     10.76 o 
   7   4  13        0.08      -18.54     13.23 o 
  -8   5  13       63.39       70.07     24.87 o 
  -7   5  13        3.45       -9.99     11.52 o 
  -6   5  13       13.17       13.83     12.53 o 
  -5   5  13       23.17       20.94     12.48 o 
  -4   5  13       24.11       18.98     12.21 o 
  -3   5  13       10.06        8.83     11.64 o 
  -2   5  13      233.29      231.56     18.74 o 
  -1   5  13       14.24       19.74     15.66 o 
   0   5  13        4.15        6.33      8.18 o 
   1   5  13        5.70        5.46      8.45 o 
   2   5  13        7.11        7.84      9.51 o 
   3   5  13        0.02       -7.15      7.92 o 
   4   5  13       25.20        6.72     12.24 o 
   5   5  13       68.23       62.24     18.44 o 
   6   5  13        1.02       12.26     16.12 o 
  -7   6  13       20.62       -1.13     13.21 o 
  -6   6  13        1.24       -7.36     21.68 o 
  -5   6  13       18.15        8.30     12.48 o 
  -4   6  13        6.75      -15.40     10.26 o 
  -3   6  13        4.21       17.33     12.21 o 
  -2   6  13      266.01      262.30     16.02 o 
  -1   6  13       40.49       31.04      9.47 o 
   0   6  13       17.17        7.40      8.66 o 
   1   6  13       25.34       40.54     11.89 o 
   2   6  13        1.34        7.87      9.76 o 
   3   6  13        9.89       -5.70     11.69 o 
   4   6  13       11.71      -10.69     16.70 o 
   5   6  13       35.16       14.23     15.80 o 
   6   6  13        0.00      -14.23     15.91 o 
  -6   7  13        2.80        1.76     13.30 o 
  -5   7  13        2.19        0.32     12.90 o 
  -4   7  13       18.40       15.52     13.40 o 
  -3   7  13        3.21       -8.23     12.96 o 
  -2   7  13      330.27      296.22     19.26 o 
  -1   7  13        2.28        8.46     10.20 o 
   0   7  13        4.14       -1.84     10.95 o 
   1   7  13        2.95      -10.74     10.67 o 
   2   7  13        6.79      -11.22     15.05 o 
   3   7  13        6.66       21.53     16.33 o 
   4   7  13        0.50       11.22     15.61 o 
   5   7  13        0.30        8.40     16.11 o 
  -5   8  13        8.31       19.39     13.01 o 
  -4   8  13        0.16       19.97     12.19 o 
  -3   8  13       22.19        5.73     13.42 o 
  -2   8  13      367.13      377.49     45.34 o 
  -1   8  13       12.00        7.30     12.28 o 
   0   8  13        4.26       -0.48     12.10 o 
   1   8  13        1.38       -3.23     15.88 o 
   2   8  13       11.27       14.39     32.41 o 
   3   8  13        3.21        3.45     18.39 o 
   4   8  13       45.47       41.54     18.97 o 
  -4   9  13        0.01        7.09     12.46 o 
  -3   9  13        1.84       -9.31     11.41 o 
  -2   9  13       85.96       80.75     13.11 o 
  -1   9  13        1.59       16.85     14.90 o 
   0   9  13        0.74      -17.32     18.44 o 
   1   9  13        1.57        6.48     19.16 o 
   2   9  13        0.05       13.41     18.81 o 
   3   9  13        6.10        4.56     19.45 o 
  -1  10  13       34.71       14.42     19.08 o 
  -2 -13  14        5.72        1.26      9.75 o 
  -1 -13  14        3.47       -3.54     10.89 o 
   0 -13  14      107.66      147.78     16.97 o 
   1 -13  14        0.64       -9.88     12.53 o 
   2 -13  14       19.59       23.18     13.24 o 
  -4 -12  14        0.74        6.32      9.79 o 
  -3 -12  14       20.99       19.08     10.20 o 
  -2 -12  14       90.01       95.66     13.32 o 
  -1 -12  14        0.22       -3.56     12.89 o 
   0 -12  14        0.39       13.64     11.11 o 
   1 -12  14        0.24       -1.25      8.54 o 
   2 -12  14        1.75       16.21     10.23 o 
   3 -12  14        2.70        8.44     11.98 o 
   4 -12  14       32.91       54.40     14.94 o 
  -5 -11  14        1.01        3.93      9.15 o 
  -4 -11  14       98.60      118.29     12.65 o 
  -3 -11  14       42.02       56.94     12.45 o 
  -2 -11  14       38.21       51.14     10.57 o 
  -1 -11  14      250.59      301.67     16.39 o 
   0 -11  14       62.02       69.12     10.21 o 
   1 -11  14        0.25       -2.30      8.82 o 
   2 -11  14       35.25       39.39     13.75 o 
   3 -11  14        2.04       13.28     10.48 o 
   4 -11  14       25.51       18.11     11.50 o 
   5 -11  14        2.55       -0.87      8.98 o 
  -6 -10  14        0.00       10.73     13.78 o 
  -5 -10  14        0.25       10.09      8.66 o 
  -4 -10  14      168.84      181.03     14.57 o 
  -3 -10  14       68.53       64.40     10.50 o 
  -2 -10  14      100.31       97.81     11.34 o 
  -1 -10  14       97.28      111.54     17.06 o 
   0 -10  14      188.28      170.63     13.66 o 
   1 -10  14        5.97       10.14      9.21 o 
   2 -10  14       42.42       45.97     12.18 o 
   3 -10  14        8.05       -1.37     10.36 o 
   4 -10  14       92.57      115.15     15.87 o 
   5 -10  14        1.17        3.27     10.31 o 
   6 -10  14        0.11       -0.21     14.67 o 
  -7  -9  14        0.10       -4.19     13.13 o 
  -6  -9  14       11.05       10.58     13.14 o 
  -5  -9  14       25.62       32.60     14.15 o 
  -4  -9  14        4.02       -1.35      8.07 o 
  -3  -9  14       23.02       27.26      9.61 o 
  -2  -9  14        3.71       -0.89      9.42 o 
  -1  -9  14      174.36      182.95     14.31 o 
   0  -9  14      153.24      150.76     18.44 o 
   1  -9  14       75.37       83.31     19.36 o 
   2  -9  14        0.04        9.46     10.01 o 
   3  -9  14       67.64      110.72     14.13 o 
   4  -9  14       12.61       18.38      9.02 o 
   5  -9  14        6.55        3.07      9.03 o 
   6  -9  14        8.57        9.30     14.45 o 
   7  -9  14        2.32       11.59     15.55 o 
  -7  -8  14       19.30       30.17     13.92 o 
  -6  -8  14        3.70       -1.77     11.77 o 
  -5  -8  14       39.22       41.36      8.96 o 
  -4  -8  14       88.19       97.49     12.33 o 
  -3  -8  14       28.90       25.31      9.27 o 
  -2  -8  14        0.10       -0.14      9.51 o 
  -1  -8  14       23.48       23.30     12.14 o 
   0  -8  14        4.45        5.52      9.16 o 
   1  -8  14        6.62        0.99      8.91 o 
   2  -8  14       51.81       71.27     11.97 o 
   3  -8  14        5.03      -12.70     10.85 o 
   4  -8  14        2.87        3.91      7.78 o 
   5  -8  14        0.02        5.44      7.70 o 
   6  -8  14        0.44      -11.30     12.55 o 
   7  -8  14        8.61      -14.44     13.83 o 
  -8  -7  14       16.20       15.57     14.15 o 
  -7  -7  14        9.07       34.84     14.00 o 
  -6  -7  14        7.95       -3.48     11.01 o 
  -5  -7  14        0.84       -0.50      7.20 o 
  -4  -7  14        9.36        5.02      7.69 o 
  -3  -7  14       22.06       18.60      9.86 o 
  -2  -7  14       68.86       52.71     16.25 o 
  -1  -7  14       21.54       17.04     11.73 o 
   0  -7  14       64.73       58.74     10.73 o 
   1  -7  14       48.62       34.15     10.62 o 
   2  -7  14        4.97       -3.47     12.62 o 
   3  -7  14       13.60       -6.89     13.47 o 
   4  -7  14        0.09      -10.15      6.77 o 
   5  -7  14        2.04       17.32      8.32 o 
   6  -7  14       14.02       -1.53     12.46 o 
   7  -7  14       12.43        7.59     11.93 o 
  -8  -6  14        4.61        3.46     16.92 o 
  -7  -6  14       28.38       49.97     14.24 o 
  -6  -6  14       51.87       63.40     14.09 o 
  -5  -6  14       10.16        5.44      6.50 o 
  -4  -6  14        4.12        3.73      7.48 o 
  -3  -6  14       58.47       73.16     15.97 o 
  -2  -6  14       57.45       76.04     26.54 o 
  -1  -6  14      191.14      212.79     15.85 o 
   0  -6  14      196.32      180.35     13.64 o 
   1  -6  14       96.22       96.17     16.91 o 
   2  -6  14        3.90       21.27     12.65 o 
   3  -6  14       15.32       10.35     11.96 o 
   4  -6  14       67.34       68.25     10.29 o 
   5  -6  14       12.34       19.78      7.57 o 
   6  -6  14        0.07      -10.95      9.84 o 
   7  -6  14        2.74        8.02     11.54 o 
   8  -6  14        0.61        2.44     14.34 o 
  -8  -5  14       10.16        6.91     17.28 o 
  -7  -5  14        4.66        0.74     15.30 o 
  -6  -5  14        2.01        4.06     10.64 o 
  -5  -5  14       16.03       15.31      6.65 o 
  -4  -5  14      298.02      307.71     16.61 o 
  -3  -5  14       12.56       -0.34     11.59 o 
  -2  -5  14       22.64       20.23      6.83 o 
  -1  -5  14       42.99       64.03     16.34 o 
   0  -5  14       13.18        8.72     11.75 o 
   1  -5  14       15.44        8.78     12.02 o 
   2  -5  14       65.99       69.81     13.04 o 
   3  -5  14       39.84       31.33      8.35 o 
   4  -5  14       80.17       72.71      8.94 o 
   5  -5  14       44.30       59.71      9.28 o 
   6  -5  14       24.22       11.26     10.54 o 
   7  -5  14        0.24        0.54     10.89 o 
   8  -5  14        0.52        1.30     13.77 o 
  -8  -4  14        0.30        4.23     26.16 o 
  -7  -4  14        1.02       29.92     27.27 o 
  -6  -4  14       17.05       31.85     27.90 o 
  -5  -4  14       73.32       65.59      7.47 o 
  -4  -4  14      443.05      433.87     26.88 o 
  -3  -4  14       21.77       25.92     13.33 o 
  -2  -4  14        2.61        8.51      6.28 o 
  -1  -4  14       88.10       65.59      9.63 o 
   0  -4  14       64.61       43.21     13.52 o 
   1  -4  14       14.91       13.79     11.63 o 
   2  -4  14        5.17        2.68     11.88 o 
   3  -4  14      121.48      118.47      9.83 o 
   4  -4  14        0.14       -1.97      6.69 o 
   5  -4  14       60.31       71.53      9.17 o 
   6  -4  14       64.71       63.24     12.50 o 
   7  -4  14       20.14       20.48     15.26 o 
   8  -4  14        0.79        6.18     15.33 o 
  -9  -3  14        4.32      -21.46     26.52 o 
  -8  -3  14        3.72       14.31     27.66 o 
  -7  -3  14       18.48      -23.12     23.16 o 
  -6  -3  14       57.20       28.18     24.82 o 
  -5  -3  14      107.51      122.28     32.41 o 
  -4  -3  14        2.08      -25.65     20.35 o 
  -3  -3  14        0.49        5.69     11.08 o 
  -2  -3  14       42.07       32.02      7.17 o 
  -1  -3  14       29.94       36.16     13.02 o 
   0  -3  14       73.57       88.03     15.13 o 
   1  -3  14       18.50       17.10     11.95 o 
   2  -3  14       53.98       60.48      8.96 o 
   3  -3  14      181.96      158.55     14.23 o 
   4  -3  14       40.62       60.66      8.86 o 
   5  -3  14      158.05      167.20     11.53 o 
   6  -3  14        4.33        3.09     13.22 o 
   7  -3  14        3.65       13.75     15.29 o 
   8  -3  14        3.70        3.62     19.11 o 
  -9  -2  14        0.00      -33.99     27.70 o 
  -8  -2  14       51.49       67.74     33.55 o 
  -7  -2  14       14.36       47.58     29.80 o 
  -6  -2  14        1.22       18.30     26.16 o 
  -5  -2  14      124.50      156.70     33.83 o 
  -4  -2  14        3.87        5.69     22.41 o 
  -3  -2  14       93.69      101.02     28.65 o 
  -2  -2  14       11.34        9.79      6.21 o 
  -1  -2  14        4.84       22.38     17.45 o 
   0  -2  14        0.27       15.13     10.42 o 
   1  -2  14       59.45       51.82      7.70 o 
   2  -2  14       55.31       34.97      9.39 o 
   3  -2  14       31.00       24.97      7.54 o 
   4  -2  14        0.89        1.61      6.40 o 
   5  -2  14        7.01        3.30      9.20 o 
   6  -2  14      101.29       99.84     16.21 o 
   7  -2  14      105.36      133.43     25.86 o 
   8  -2  14       17.79       46.34     16.52 o 
  -9  -1  14        1.80       -7.43     29.17 o 
  -8  -1  14        6.72        6.36     28.53 o 
  -7  -1  14       21.25       24.54     26.32 o 
  -6  -1  14       99.70       80.42     32.33 o 
  -5  -1  14        0.05      -13.87     21.46 o 
  -4  -1  14      141.15      153.42     32.21 o 
  -3  -1  14       25.71        2.53     22.13 o 
  -2  -1  14       88.07       92.46     11.40 o 
  -1  -1  14        4.06        5.67     12.87 o 
   0  -1  14        8.46       20.19     11.16 o 
   1  -1  14        5.05       -6.43      5.85 o 
   2  -1  14        0.40       -1.84      5.80 o 
   3  -1  14        1.06        0.29      9.95 o 
   4  -1  14       40.19       32.77      8.89 o 
   5  -1  14        6.98       -5.55      8.03 o 
   6  -1  14        1.40       -7.90     11.44 o 
   7  -1  14        0.03       -3.47     18.28 o 
   8  -1  14        0.35        1.61     14.30 o 
  -9   0  14      181.37      242.30     38.00 o 
  -8   0  14        5.30        9.52     17.62 o 
  -7   0  14        0.06      -13.73     14.21 o 
  -6   0  14       14.02       35.18     16.57 o 
  -5   0  14       11.46       24.38     16.39 o 
  -4   0  14       18.50       36.60     26.08 o 
  -3   0  14       23.31       35.19     15.93 o 
  -2   0  14      154.40      183.16     21.46 o 
  -1   0  14      185.06      223.30     15.95 o 
   0   0  14        6.03        2.87      7.11 o 
   1   0  14      394.21      361.74     20.33 o 
   2   0  14       84.68       75.95      7.87 o 
   3   0  14       29.19       37.98      7.41 o 
   4   0  14        2.61        3.86      6.85 o 
   5   0  14       21.02       19.06      9.29 o 
   6   0  14        0.18       10.27     12.57 o 
   7   0  14       19.06       49.50     15.01 o 
   8   0  14       10.18       16.85     15.80 o 
  -8   1  14        2.36        9.40     15.99 o 
  -7   1  14       10.24       30.62     17.14 o 
  -6   1  14       31.66       31.72     16.69 o 
  -5   1  14      146.82      154.65     21.95 o 
  -4   1  14       38.02       55.15     16.53 o 
  -3   1  14       31.11       27.61     10.97 o 
  -2   1  14       20.72       14.77     10.25 o 
  -1   1  14      126.64      138.92     11.36 o 
   0   1  14        0.79       11.98      7.69 o 
   1   1  14       58.78       32.52      8.29 o 
   2   1  14       96.76       95.12      9.50 o 
   3   1  14        4.68       -6.88      6.37 o 
   4   1  14        0.51        4.82     10.01 o 
   5   1  14       69.04       69.28     12.86 o 
   6   1  14        1.23       11.96     12.89 o 
   7   1  14       10.53        9.70     16.10 o 
  -8   2  14        5.44      -14.12     15.09 o 
  -7   2  14        0.18        7.27     15.65 o 
  -6   2  14        7.22      -24.79     19.66 o 
  -5   2  14       30.27       -9.42     14.12 o 
  -4   2  14       78.03       97.29     15.35 o 
  -3   2  14      120.68      120.18     14.87 o 
  -2   2  14        3.27       -1.29      7.52 o 
  -1   2  14      161.44      148.87     12.03 o 
   0   2  14        2.91        2.45      7.71 o 
   1   2  14        3.92        4.04      8.47 o 
   2   2  14      140.47      134.78     10.77 o 
   3   2  14      278.21      296.88     16.08 o 
   4   2  14       13.85       24.60      8.61 o 
   5   2  14       26.55       14.26     10.74 o 
   6   2  14      112.92      106.47     20.42 o 
   7   2  14       22.18       20.30     19.70 o 
  -8   3  14       54.30       53.96     21.09 o 
  -7   3  14        0.03       -9.61     15.08 o 
  -6   3  14        9.16       19.38     24.34 o 
  -5   3  14        0.45       -6.09     10.59 o 
  -4   3  14       22.79       33.10     13.36 o 
  -3   3  14        4.61       13.77     11.43 o 
  -2   3  14        0.04       -2.69      7.89 o 
  -1   3  14       22.97       25.38      9.18 o 
   0   3  14        6.22        7.17      8.64 o 
   1   3  14       14.76       13.58      8.23 o 
   2   3  14       11.74        6.00      7.53 o 
   3   3  14        0.01       -3.73      8.78 o 
   4   3  14        6.14        9.19      9.14 o 
   5   3  14       50.22       29.03     14.39 o 
   6   3  14       18.03       -2.45     11.55 o 
   7   3  14        0.30        8.43     14.53 o 
  -8   4  14        1.02       -0.87     15.89 o 
  -7   4  14        0.99      -15.93     20.71 o 
  -6   4  14        0.22        8.82     20.44 o 
  -5   4  14        1.73      -15.94     10.63 o 
  -4   4  14       74.60       56.28     14.04 o 
  -3   4  14        1.63       -8.86     10.76 o 
  -2   4  14        5.95        6.18      8.60 o 
  -1   4  14       23.46       22.59     13.83 o 
   0   4  14        7.33       -8.27     13.07 o 
   1   4  14       18.77       46.43      9.62 o 
   2   4  14       31.10       24.74     11.68 o 
   3   4  14        0.16       -6.07      8.90 o 
   4   4  14       11.60       16.29     12.81 o 
   5   4  14        1.58       -7.30     22.05 o 
   6   4  14        0.74      -14.76     14.94 o 
  -7   5  14       27.54       34.36     15.59 o 
  -6   5  14       20.88       -1.98     12.34 o 
  -5   5  14       23.13       24.06     14.77 o 
  -4   5  14        9.71        1.53     11.52 o 
  -3   5  14        0.06        1.91     17.43 o 
  -2   5  14       21.91        0.27     12.15 o 
  -1   5  14        3.32       18.09     10.54 o 
   0   5  14       39.72       45.00      9.70 o 
   1   5  14       29.00       28.53     10.50 o 
   2   5  14       51.00       58.66     12.39 o 
   3   5  14       46.49       32.68     11.88 o 
   4   5  14       13.87       20.81     16.13 o 
   5   5  14       18.72       -0.54     16.12 o 
   6   5  14        2.81        1.56     22.25 o 
  -6   6  14        5.91       20.86     14.07 o 
  -5   6  14        8.64        9.97     12.92 o 
  -4   6  14        2.73        2.51     11.85 o 
  -3   6  14        0.19       -3.75     11.94 o 
  -2   6  14       20.86       31.38     21.20 o 
  -1   6  14       42.21       47.18     13.67 o 
   0   6  14       13.99       10.53     13.04 o 
   1   6  14      153.50      177.62     17.23 o 
   2   6  14       28.59       31.73     12.87 o 
   3   6  14        0.12        0.04     19.86 o 
   4   6  14        0.00       -4.14     19.31 o 
   5   6  14        0.11       10.85     16.90 o 
  -5   7  14       34.09       17.48     17.73 o 
  -4   7  14        3.54        7.26     19.72 o 
  -3   7  14        4.85        5.04     19.99 o 
  -2   7  14      172.13      166.92     15.58 o 
  -1   7  14      130.80      131.20     14.72 o 
   0   7  14        0.13       -6.04     11.03 o 
   1   7  14       52.82       36.61     13.74 o 
   2   7  14       15.73       -3.59     16.42 o 
   3   7  14       20.76       44.19     20.41 o 
   4   7  14       25.10       22.97     17.95 o 
  -4   8  14        2.40       17.36     14.86 o 
  -3   8  14       22.58       21.18     15.33 o 
  -2   8  14      158.44      186.18     18.55 o 
  -1   8  14       34.26       39.04     14.32 o 
   0   8  14        6.84       -9.80     12.57 o 
   1   8  14        0.38        3.72     18.74 o 
   2   8  14        0.71        4.24     17.80 o 
   3   8  14        9.13       11.15     20.56 o 
  -2   9  14        3.00       -4.45     17.41 o 
  -1   9  14       12.87       -2.44     15.83 o 
   0   9  14       22.11        6.45     26.97 o 
  -3 -12  15       12.43       29.77     10.86 o 
  -2 -12  15       18.97       20.90     11.12 o 
  -1 -12  15       12.88       16.67     11.53 o 
   0 -12  15       10.78       24.06     12.37 o 
   1 -12  15        0.00      -12.38     13.95 o 
   2 -12  15        1.67       -8.50     11.40 o 
   3 -12  15        5.20       24.13     17.05 o 
  -4 -11  15        7.98       -2.67      9.94 o 
  -3 -11  15      164.75      169.77     15.46 o 
  -2 -11  15        6.56        7.29     10.12 o 
  -1 -11  15       21.86       27.20     12.89 o 
   0 -11  15        0.33       -3.86      8.32 o 
   1 -11  15       43.61       41.30     12.58 o 
   2 -11  15       23.56       29.05     12.69 o 
   3 -11  15        0.43      -17.77     18.24 o 
   4 -11  15       80.39       90.71     16.02 o 
  -5 -10  15        1.40        5.57      8.76 o 
  -4 -10  15        0.40       19.42     11.17 o 
  -3 -10  15        0.00       -3.26      8.90 o 
  -2 -10  15        7.01       17.54      9.95 o 
  -1 -10  15       55.53       67.54     14.19 o 
   0 -10  15       12.36       29.12     10.82 o 
   1 -10  15       84.55       99.22     14.08 o 
   2 -10  15        4.59       -4.49     15.49 o 
   3 -10  15        1.79        5.60     12.62 o 
   4 -10  15       61.57       60.14     11.45 o 
   5 -10  15       24.35       48.49     10.78 o 
  -6  -9  15       11.91       11.97     12.93 o 
  -5  -9  15        4.46       10.46     11.52 o 
  -4  -9  15        0.07        1.38      8.62 o 
  -3  -9  15       41.10       26.33      9.71 o 
  -2  -9  15       45.93       67.23     12.84 o 
  -1  -9  15        2.89       19.52      9.10 o 
   0  -9  15        0.04      -11.89      8.84 o 
   1  -9  15        0.03       11.80     16.96 o 
   2  -9  15       14.82       10.62      9.96 o 
   3  -9  15        2.34       -9.34      9.82 o 
   4  -9  15       10.51       16.19      9.12 o 
   5  -9  15        0.00       -9.44      9.45 o 
   6  -9  15        7.59       26.22     15.01 o 
  -6  -8  15       38.92       36.82     14.91 o 
  -5  -8  15        4.11        2.36      7.52 o 
  -4  -8  15       20.49       16.12     18.01 o 
  -3  -8  15       34.01       18.80     10.80 o 
  -2  -8  15       81.44       67.49     18.01 o 
  -1  -8  15       14.02       18.17      8.73 o 
   0  -8  15        5.09       14.84      9.43 o 
   1  -8  15        5.65       13.58      9.79 o 
   2  -8  15        8.12       -5.93     11.27 o 
   3  -8  15       16.43       23.11     14.98 o 
   4  -8  15       19.34       19.16      9.37 o 
   5  -8  15       23.56       25.97      9.55 o 
   6  -8  15       35.55       47.41     15.95 o 
  -7  -7  15        8.62        1.31     12.49 o 
  -6  -7  15        0.43       13.76     12.82 o 
  -5  -7  15        6.02       -1.44      7.14 o 
  -4  -7  15        2.91        5.04      9.32 o 
  -3  -7  15       55.20       77.59     12.43 o 
  -2  -7  15        1.36       14.34     13.83 o 
  -1  -7  15       76.42       54.23     10.27 o 
   0  -7  15      106.04      116.97     12.71 o 
   1  -7  15       50.49       39.88     10.87 o 
   2  -7  15       30.62       43.71     15.95 o 
   3  -7  15        4.48      -10.99     12.09 o 
   4  -7  15       23.94       21.81      9.39 o 
   5  -7  15        0.09       -3.80      8.33 o 
   6  -7  15        5.79       17.74     13.67 o 
   7  -7  15        3.07       -3.69     14.45 o 
  -7  -6  15       19.42       19.50     17.32 o 
  -6  -6  15      123.82      111.62     21.97 o 
  -5  -6  15        0.00       -9.96      6.64 o 
  -4  -6  15       10.15       10.96      8.96 o 
  -3  -6  15        0.04        5.58     13.54 o 
  -2  -6  15       33.78       49.81     15.88 o 
  -1  -6  15      103.66       97.56     11.11 o 
   0  -6  15        8.95       11.42      8.84 o 
   1  -6  15       56.48       41.26     14.85 o 
   2  -6  15       12.01       18.41     14.25 o 
   3  -6  15        1.42        4.12      8.04 o 
   4  -6  15       81.85       78.74     11.03 o 
   5  -6  15        6.75       13.46      8.65 o 
   6  -6  15       12.29        5.69     12.49 o 
   7  -6  15        8.20        8.75     15.03 o 
  -8  -5  15       32.98       30.19     30.98 o 
  -7  -5  15        0.14       37.31     28.73 o 
  -6  -5  15        0.00       31.54     28.77 o 
  -5  -5  15       53.87       52.03     14.62 o 
  -4  -5  15       11.88       20.62     14.47 o 
  -3  -5  15       39.76       47.18     18.32 o 
  -2  -5  15       92.26       94.61      9.19 o 
  -1  -5  15       56.98       42.58      9.29 o 
   0  -5  15        0.57        8.45     12.53 o 
   1  -5  15        2.68       24.94     13.55 o 
   2  -5  15       20.89       10.21     12.68 o 
   3  -5  15       44.62       55.22      9.61 o 
   4  -5  15      101.32       82.69     11.20 o 
   5  -5  15        0.03       12.24      8.47 o 
   6  -5  15        0.97       24.76     11.55 o 
   7  -5  15       44.55       52.68     16.10 o 
  -8  -4  15        1.11       27.94     28.14 o 
  -7  -4  15        9.69       13.63     26.80 o 
  -6  -4  15       94.31      102.99     33.43 o 
  -5  -4  15       93.33      115.62     33.57 o 
  -4  -4  15       15.51       13.24     22.17 o 
  -3  -4  15        2.60       11.00     11.69 o 
  -2  -4  15        9.92        9.89      6.63 o 
  -1  -4  15        7.55        9.77     10.30 o 
   0  -4  15       10.92        8.30     11.64 o 
   1  -4  15      281.86      274.42     23.23 o 
   2  -4  15       26.40       14.19      8.90 o 
   3  -4  15      364.81      410.84     22.58 o 
   4  -4  15       28.09       24.55      8.33 o 
   5  -4  15        1.47       -5.78      8.45 o 
   6  -4  15       18.85       -1.74     10.81 o 
   7  -4  15       78.86      116.93     18.92 o 
  -8  -3  15        0.13       54.62     32.60 o 
  -7  -3  15       53.87       39.48     31.58 o 
  -6  -3  15        5.17        1.58     23.71 o 
  -5  -3  15        0.00        3.72     12.09 o 
  -4  -3  15       40.59       35.41     26.24 o 
  -3  -3  15        8.05       -8.34     19.48 o 
  -2  -3  15        2.41       -8.74     10.52 o 
  -1  -3  15       19.32       21.95     12.13 o 
   0  -3  15        4.88       -1.80     10.93 o 
   1  -3  15       11.30       23.38     11.84 o 
   2  -3  15        0.65        6.09      8.07 o 
   3  -3  15      116.68      110.12     10.27 o 
   4  -3  15       86.58       72.85      9.70 o 
   5  -3  15      160.76      228.08     13.29 o 
   6  -3  15        1.46        7.47     12.79 o 
   7  -3  15       26.56       51.72     16.51 o 
  -8  -2  15       81.07       81.97     36.44 o 
  -7  -2  15        0.00        2.69     26.40 o 
  -6  -2  15       48.53       71.18     30.59 o 
  -5  -2  15       64.26       55.83     21.99 o 
  -4  -2  15       24.93       20.91     22.72 o 
  -3  -2  15        2.40       24.82     22.76 o 
  -2  -2  15        4.49       -1.33      7.07 o 
  -1  -2  15        2.07       17.82     22.17 o 
   0  -2  15       12.68       10.25      9.67 o 
   1  -2  15       16.08       17.59      7.84 o 
   2  -2  15       14.74       10.64      7.75 o 
   3  -2  15       34.64       29.84      9.15 o 
   4  -2  15      125.19      136.40     19.50 o 
   5  -2  15       10.27       24.94      8.58 o 
   6  -2  15       13.00       18.13     13.46 o 
   7  -2  15        0.73       13.77     15.99 o 
  -8  -1  15       37.91       14.46     32.76 o 
  -7  -1  15        9.42       11.58     25.37 o 
  -6  -1  15      310.85      312.69     44.70 o 
  -5  -1  15       52.21       51.69     26.87 o 
  -4  -1  15      129.56       91.89     29.80 o 
  -3  -1  15       17.04      -24.19     20.87 o 
  -2  -1  15       42.69       34.01      7.71 o 
  -1  -1  15       92.38       91.95     21.74 o 
   0  -1  15        2.72        6.08      8.76 o 
   1  -1  15       31.51       19.57      7.05 o 
   2  -1  15       21.11       23.43      8.15 o 
   3  -1  15       28.35       35.92      8.30 o 
   4  -1  15        0.12       12.13      8.45 o 
   5  -1  15        2.28       -2.64      8.25 o 
   6  -1  15       16.17       34.99     14.53 o 
   7  -1  15       25.86       25.75     15.33 o 
  -8   0  15        6.54       13.82     35.53 o 
  -7   0  15       31.19       38.43     17.96 o 
  -6   0  15       91.49       88.75     21.90 o 
  -5   0  15       32.93       13.88     16.02 o 
  -4   0  15       44.91       46.32     18.46 o 
  -3   0  15       19.18       37.71     18.18 o 
  -2   0  15      239.86      248.32     24.50 o 
  -1   0  15       34.46       37.27     10.30 o 
   0   0  15       16.83       16.28      7.80 o 
   1   0  15        6.37       -3.22      5.88 o 
   2   0  15       16.44       20.52      8.05 o 
   3   0  15       27.82       40.90      7.83 o 
   4   0  15       19.84       20.89      8.48 o 
   5   0  15        1.31       -6.76      8.62 o 
   6   0  15        0.05       -0.14     19.04 o 
   7   0  15       47.99       30.42     15.70 o 
  -8   1  15       15.84       21.18     22.11 o 
  -7   1  15      102.88      159.41     25.48 o 
  -6   1  15        0.70       -2.96     15.32 o 
  -5   1  15        4.87       15.68     14.98 o 
  -4   1  15       23.30       10.63     15.45 o 
  -3   1  15       54.18       76.75     18.49 o 
  -2   1  15       33.83       49.81     12.71 o 
  -1   1  15        7.86       12.55      8.38 o 
   0   1  15       25.60       24.55      8.64 o 
   1   1  15       16.65       19.41     11.02 o 
   2   1  15      207.47      205.57     13.61 o 
   3   1  15       21.14       15.04      8.06 o 
   4   1  15       12.77       24.05      8.59 o 
   5   1  15        1.36      -10.63      8.44 o 
   6   1  15       44.99       74.02     20.33 o 
   7   1  15        1.87        0.10     13.72 o 
  -8   2  15        0.41       -3.82     18.89 o 
  -7   2  15        8.19       -8.31     16.93 o 
  -6   2  15        2.62      -10.32     14.83 o 
  -5   2  15        8.93       -0.47     16.47 o 
  -4   2  15       21.69       17.45     16.91 o 
  -3   2  15       27.43       16.58     11.68 o 
  -2   2  15       65.58       57.87     13.34 o 
  -1   2  15       77.60       62.21     10.28 o 
   0   2  15        2.70        0.94      7.92 o 
   1   2  15       63.24       54.95      9.81 o 
   2   2  15       47.73       36.13      8.78 o 
   3   2  15       12.23        7.19     10.12 o 
   4   2  15        3.81        3.80     12.58 o 
   5   2  15       15.84       16.15     13.05 o 
   6   2  15       54.80       55.81     15.86 o 
  -7   3  15       11.07        6.63     18.02 o 
  -6   3  15       25.00       68.87     20.06 o 
  -5   3  15        7.31       13.70     16.20 o 
  -4   3  15        2.88       -9.02     11.07 o 
  -3   3  15        0.51       -3.68     14.26 o 
  -2   3  15        3.64        9.52     10.87 o 
  -1   3  15       37.49       32.54      9.72 o 
   0   3  15        0.28       -7.55     12.28 o 
   1   3  15       10.07        6.89     12.04 o 
   2   3  15        2.53        0.67      7.10 o 
   3   3  15        6.50        6.65     10.56 o 
   4   3  15        3.10        0.04      9.68 o 
   5   3  15       19.24        1.40     15.77 o 
   6   3  15        0.01       -3.02     16.15 o 
  -7   4  15        7.71       16.03     18.70 o 
  -6   4  15      130.48      203.45     27.78 o 
  -5   4  15        0.16      -19.94     16.04 o 
  -4   4  15        0.45        2.14     11.51 o 
  -3   4  15       18.64       28.95     13.09 o 
  -2   4  15        7.07       -5.26     10.07 o 
  -1   4  15       22.50       26.74      9.92 o 
   0   4  15        4.72       16.34      9.34 o 
   1   4  15        0.01        6.54      8.56 o 
   2   4  15        3.30       16.78     10.93 o 
   3   4  15       77.82       85.24     16.80 o 
   4   4  15        3.69      -12.42     14.35 o 
   5   4  15        9.28       24.89     22.80 o 
  -6   5  15        1.52        2.95     13.25 o 
  -5   5  15        3.28      -14.35     14.13 o 
  -4   5  15        7.03        4.09     12.96 o 
  -3   5  15        0.00        5.03     13.81 o 
  -2   5  15        0.56       15.59      9.98 o 
  -1   5  15      100.72      123.40     19.31 o 
   0   5  15        0.05       -5.82      9.28 o 
   1   5  15        2.08       19.41     11.16 o 
   2   5  15        0.41       -8.06     10.24 o 
   3   5  15       35.40       10.31     50.94 o 
   4   5  15        1.01      -20.90     13.93 o 
   5   5  15        0.01       15.99     17.10 o 
  -5   6  15        6.11      -18.14     18.44 o 
  -4   6  15        4.72       -2.34     13.10 o 
  -3   6  15        0.82      -15.36     11.98 o 
  -2   6  15       19.23       28.36     11.01 o 
  -1   6  15       10.63       12.95     12.39 o 
   0   6  15       11.29      -15.66     10.44 o 
   1   6  15       16.67       19.58     12.37 o 
   2   6  15        0.83        8.25     12.22 o 
   3   6  15       34.38       38.89     24.42 o 
   4   6  15        0.53        2.53     22.53 o 
  -4   7  15        1.81      -20.21     13.47 o 
  -3   7  15       77.06       68.11     17.96 o 
  -2   7  15        6.77        6.82     11.07 o 
  -1   7  15       14.44        5.42     12.02 o 
   0   7  15        0.50       -6.83     12.05 o 
   1   7  15        9.91       20.50     13.76 o 
   2   7  15       18.22       24.76     18.36 o 
   3   7  15        5.91       -0.67     25.10 o 
  -2   8  15       17.52       -1.50     12.01 o 
  -1   8  15        8.41       -0.76     13.34 o 
   0   8  15       30.03       29.62     20.31 o 
   0 -12  16        2.17        9.93     13.07 o 
  -3 -11  16       11.87       17.29     10.87 o 
  -2 -11  16        6.53        1.61     11.81 o 
  -1 -11  16        1.02        4.68     12.25 o 
   0 -11  16        5.77       14.97      9.77 o 
   1 -11  16        7.37       22.48     14.30 o 
   2 -11  16       17.68       23.08     12.31 o 
   3 -11  16        6.70       15.61     12.08 o 
  -4 -10  16        1.96        3.20      9.96 o 
  -3 -10  16       39.62       29.69     15.34 o 
  -2 -10  16       14.47        1.05     18.66 o 
  -1 -10  16        0.05       -0.23     11.52 o 
   0 -10  16        0.10       -1.45     10.32 o 
   1 -10  16        0.09       -4.38     10.11 o 
   2 -10  16        2.50       11.42     11.17 o 
   3 -10  16       77.63       90.70     35.46 o 
   4 -10  16        6.40       -1.00      8.62 o 
  -5  -9  16       29.67       13.30     15.17 o 
  -4  -9  16        1.76       -3.08      8.94 o 
  -3  -9  16       15.93       14.03     11.30 o 
  -2  -9  16        0.44        6.09     11.29 o 
  -1  -9  16       40.98       35.18     10.23 o 
   0  -9  16        0.81       -4.33      9.58 o 
   1  -9  16        5.25       -8.41      9.55 o 
   2  -9  16       45.90       69.75     19.13 o 
   3  -9  16       56.77       62.23     16.51 o 
   4  -9  16       30.64       32.50     11.17 o 
   5  -9  16        0.00        0.39      9.26 o 
  -6  -8  16        5.07       -6.99     12.82 o 
  -5  -8  16       30.10       48.81     13.29 o 
  -4  -8  16        1.65       -6.86     11.17 o 
  -3  -8  16        0.03        2.04      9.94 o 
  -2  -8  16       11.67        2.17     14.32 o 
  -1  -8  16       42.53       45.71     10.25 o 
   0  -8  16        0.25        6.69      9.39 o 
   1  -8  16        0.43        2.48      9.76 o 
   2  -8  16        0.22        0.20      9.76 o 
   3  -8  16        3.16        7.38     14.98 o 
   4  -8  16       44.19       45.25     15.23 o 
   5  -8  16        7.32       -4.42     11.02 o 
  -6  -7  16        0.02      -14.15     25.41 o 
  -5  -7  16       15.01        0.15      8.30 o 
  -4  -7  16        1.37       18.74      9.89 o 
  -3  -7  16        0.21        6.58      9.70 o 
  -2  -7  16       33.63       49.52     16.65 o 
  -1  -7  16      121.70      128.97     12.76 o 
   0  -7  16       48.65       36.93     10.49 o 
   1  -7  16        0.37       -2.06      9.23 o 
   2  -7  16        4.51       -8.65     13.43 o 
   3  -7  16        2.87        0.06      8.73 o 
   4  -7  16        2.18        3.49      8.85 o 
   5  -7  16        0.22        3.76     13.87 o 
   6  -7  16        5.82       23.13     18.08 o 
  -7  -6  16        1.90        3.24     29.56 o 
  -6  -6  16       11.89        7.51     26.40 o 
  -5  -6  16        4.93       12.25      8.64 o 
  -4  -6  16       23.62       11.13      9.08 o 
  -3  -6  16       11.42       -0.49     13.07 o 
  -2  -6  16        6.88      -13.88     17.03 o 
  -1  -6  16       64.49       66.27     15.28 o 
   0  -6  16        4.89       13.14      9.01 o 
   1  -6  16        9.90       34.83     14.88 o 
   2  -6  16        1.85       17.62     22.61 o 
   3  -6  16       16.49       13.13      9.05 o 
   4  -6  16       38.83       36.34     10.13 o 
   5  -6  16        7.07       19.54      9.38 o 
   6  -6  16        1.17       12.41     14.25 o 
  -7  -5  16        3.22       37.15     30.08 o 
  -6  -5  16       31.95        5.49     25.53 o 
  -5  -5  16       54.22       33.91     21.46 o 
  -4  -5  16       78.21       86.93     14.56 o 
  -3  -5  16       27.78       20.91     29.44 o 
  -2  -5  16        3.13        4.55      7.40 o 
  -1  -5  16       36.69       33.95      9.09 o 
   0  -5  16       15.49        5.63      8.44 o 
   1  -5  16       77.32       83.50     17.24 o 
   2  -5  16       17.73       -1.91      8.33 o 
   3  -5  16        8.73       -1.36     13.23 o 
   4  -5  16        0.08       11.76      8.46 o 
   5  -5  16        1.08       14.27      9.39 o 
   6  -5  16        4.87       -2.15     13.69 o 
  -7  -4  16        0.13        8.85     26.76 o 
  -6  -4  16        2.21       14.46     25.69 o 
  -5  -4  16      131.06      127.29     20.93 o 
  -4  -4  16        1.90       -9.09     23.04 o 
  -3  -4  16        0.75       20.51     22.17 o 
  -2  -4  16        2.70       -7.32      6.89 o 
  -1  -4  16        3.02       -2.91      7.60 o 
   0  -4  16        6.83        9.16     12.34 o 
   1  -4  16       12.32       -2.92     12.53 o 
   2  -4  16        1.66      -10.33      8.24 o 
   3  -4  16      397.54      500.06     24.91 o 
   4  -4  16        1.44       -3.18     12.51 o 
   5  -4  16        9.11        8.10      8.94 o 
   6  -4  16        7.90       -1.62     13.10 o 
   7  -4  16        0.83       -8.30     13.60 o 
  -7  -3  16        4.85        8.06     27.23 o 
  -6  -3  16        0.12      -30.55     23.48 o 
  -5  -3  16      104.47      110.87     10.91 o 
  -4  -3  16        2.75      -28.69     22.05 o 
  -3  -3  16        1.35       -9.09     21.26 o 
  -2  -3  16       10.83       17.62     17.55 o 
  -1  -3  16        6.46       23.91     23.79 o 
   0  -3  16       13.57       -4.96     11.63 o 
   1  -3  16        1.75        0.41      7.23 o 
   2  -3  16        6.46       -7.30      7.88 o 
   3  -3  16      156.26      172.99     16.70 o 
   4  -3  16      174.74      186.28     25.96 o 
   5  -3  16        0.37        8.80      8.30 o 
   6  -3  16        0.04       -9.51     17.00 o 
   7  -3  16       38.67       60.38     23.91 o 
  -7  -2  16       13.71      -20.99     23.79 o 
  -6  -2  16        2.33       -1.98     24.70 o 
  -5  -2  16      194.75      181.90     25.21 o 
  -4  -2  16       47.89       29.56     24.94 o 
  -3  -2  16       38.82       53.08     28.69 o 
  -2  -2  16        1.61        6.84      9.66 o 
  -1  -2  16        2.36      -12.57     13.22 o 
   0  -2  16       14.14       27.40     14.05 o 
   1  -2  16        0.00        0.58     11.36 o 
   2  -2  16       19.67       19.36      9.44 o 
   3  -2  16       37.18       39.80     11.60 o 
   4  -2  16       27.43       24.07      8.80 o 
   5  -2  16        8.13       14.14      9.88 o 
   6  -2  16        0.39        3.15     13.29 o 
   7  -2  16        0.05        2.19     17.91 o 
  -7  -1  16        2.29      -12.17     28.02 o 
  -6  -1  16       15.36       21.89     26.80 o 
  -5  -1  16        9.43      -29.25     21.30 o 
  -4  -1  16      156.83      175.58     31.60 o 
  -3  -1  16       28.40       35.54     17.53 o 
  -2  -1  16       27.77       13.31      7.54 o 
  -1  -1  16       89.35      104.17     19.27 o 
   0  -1  16        2.44        6.62      9.18 o 
   1  -1  16        0.01        1.57      8.64 o 
   2  -1  16       40.27       52.88     10.50 o 
   3  -1  16        0.36        0.43      7.89 o 
   4  -1  16       22.06       27.11     10.44 o 
   5  -1  16        8.91        3.05      9.39 o 
   6  -1  16        0.05        1.22     13.14 o 
  -7   0  16       33.02       13.56     24.31 o 
  -6   0  16       10.63       -3.11     16.16 o 
  -5   0  16        1.19       -7.01     17.74 o 
  -4   0  16       11.37       10.25     15.77 o 
  -3   0  16        0.00       -2.97     13.88 o 
  -2   0  16        0.23       -1.50     12.96 o 
  -1   0  16      206.38      191.55     15.80 o 
   0   0  16      253.29      263.72     17.72 o 
   1   0  16       29.06       30.93     17.01 o 
   2   0  16       22.12       21.15     10.15 o 
   3   0  16       10.09       15.32      8.82 o 
   4   0  16        5.85       -7.81      8.47 o 
   5   0  16       18.06       24.40     10.04 o 
   6   0  16        0.09       -7.13     13.40 o 
  -7   1  16       53.88       43.27     19.65 o 
  -6   1  16        1.14       20.45     17.74 o 
  -5   1  16        2.80       24.61     16.45 o 
  -4   1  16       14.50       13.05     16.14 o 
  -3   1  16        4.53       -4.67     21.04 o 
  -2   1  16       29.56       54.42     17.62 o 
  -1   1  16       33.13       22.32     10.66 o 
   0   1  16        0.04        5.69      8.11 o 
   1   1  16       35.43       23.82      8.81 o 
   2   1  16        4.31       11.95      9.80 o 
   3   1  16       67.30       59.29     12.17 o 
   4   1  16       12.17       10.11      9.46 o 
   5   1  16       24.56        8.93     12.35 o 
   6   1  16        5.11        5.31     18.20 o 
  -7   2  16        0.00      -33.38     38.77 o 
  -6   2  16        1.33       -2.71     15.61 o 
  -5   2  16        4.50       -9.04     14.08 o 
  -4   2  16        4.62      -18.31     14.40 o 
  -3   2  16       22.40       34.82     17.59 o 
  -2   2  16       39.55       39.92     17.39 o 
  -1   2  16        1.03        1.15      8.38 o 
   0   2  16        4.20        2.69      8.62 o 
   1   2  16        8.64       -8.80      8.44 o 
   2   2  16       10.96        9.60      9.75 o 
   3   2  16        4.61       -4.79      9.59 o 
   4   2  16        3.79        2.70      9.44 o 
   5   2  16        0.02        6.28     16.08 o 
   6   2  16        1.03      -18.13     15.93 o 
  -6   3  16       71.22      103.02     23.50 o 
  -5   3  16        3.85      -11.36     17.20 o 
  -4   3  16        2.98       11.35     17.42 o 
  -3   3  16        6.26        6.19     12.09 o 
  -2   3  16       10.78       14.27     12.01 o 
  -1   3  16        0.08        3.12      8.89 o 
   0   3  16        0.28       -8.01      8.76 o 
   1   3  16       10.67       21.20      9.26 o 
   2   3  16        1.27       -6.10      8.38 o 
   3   3  16        0.81       34.91     13.81 o 
   4   3  16       10.28       12.66     13.04 o 
   5   3  16        1.67       -8.97     14.75 o 
  -6   4  16       32.00       33.08     20.27 o 
  -5   4  16       14.88       10.65     18.07 o 
  -4   4  16        0.45        1.55     14.11 o 
  -3   4  16        8.15       25.68     13.32 o 
  -2   4  16      151.81      176.25     19.25 o 
  -1   4  16        0.56       15.16     10.00 o 
   0   4  16        1.82       -6.05     13.63 o 
   1   4  16       12.73        6.49     10.60 o 
   2   4  16       32.01       11.80     14.68 o 
   3   4  16        5.54        0.01     12.40 o 
   4   4  16        0.84      -13.56     19.96 o 
  -5   5  16        0.01        1.84     13.82 o 
  -4   5  16        4.13        3.07     14.00 o 
  -3   5  16        1.76       18.86     19.44 o 
  -2   5  16        8.89       13.99     10.01 o 
  -1   5  16      136.95      167.06     20.97 o 
   0   5  16        0.00       11.34     11.33 o 
   1   5  16       14.41       23.26     14.55 o 
   2   5  16      101.29       84.21     15.26 o 
   3   5  16        9.91        2.46     23.65 o 
  -4   6  16       14.19       21.40     15.58 o 
  -3   6  16       13.18        4.85     14.54 o 
  -2   6  16       15.72       -9.05     10.08 o 
  -1   6  16       97.76      115.72     23.09 o 
   0   6  16       26.52       40.08     13.83 o 
   1   6  16        1.45      -11.84     11.53 o 
   2   6  16       60.13       34.97     14.68 o 
  -2   7  16       67.13       46.71     13.44 o 
  -1   7  16       17.33       50.69     18.25 o 
   0   7  16        1.52        4.48     13.49 o 
   0 -11  17       61.53       77.23     23.57 o 
  -3 -10  17        9.32        1.84     12.18 o 
  -2 -10  17        0.45       -0.49     11.56 o 
  -1 -10  17        0.24        7.92     12.55 o 
   0 -10  17       25.79       27.76     11.94 o 
   1 -10  17        1.22        4.62     11.26 o 
   2 -10  17       88.21       89.46     15.11 o 
   3 -10  17       75.17       52.96     14.25 o 
  -4  -9  17       31.15       27.38     11.57 o 
  -3  -9  17        0.15       -3.99     10.64 o 
  -2  -9  17        2.66        8.54     11.89 o 
  -1  -9  17       19.07       -4.84     16.53 o 
   0  -9  17       36.60       31.20     11.45 o 
   1  -9  17        0.42       13.91     11.30 o 
   2  -9  17       34.30       55.42     17.46 o 
   3  -9  17       18.35       38.84     12.88 o 
   4  -9  17       29.10       28.12     12.09 o 
  -5  -8  17       56.49       43.42     10.66 o 
  -4  -8  17      102.93      120.85     14.66 o 
  -3  -8  17        9.33       -9.40     10.30 o 
  -2  -8  17       42.38       11.09     15.67 o 
  -1  -8  17       28.67       30.99      9.98 o 
   0  -8  17       58.50       71.33     13.24 o 
   1  -8  17        9.11        6.38     10.71 o 
   2  -8  17       51.38       58.30     13.65 o 
   3  -8  17        0.37        4.16     12.64 o 
   4  -8  17       53.80       64.15     15.75 o 
  -5  -7  17        0.01      -12.93      8.62 o 
  -4  -7  17       11.46       13.98     10.21 o 
  -3  -7  17       10.51        2.24     14.14 o 
  -2  -7  17        0.22        1.13     14.27 o 
  -1  -7  17       37.95       49.93     19.60 o 
   0  -7  17       55.56       66.46     13.08 o 
   1  -7  17        1.88       -6.43      9.14 o 
   2  -7  17        4.77        5.32     15.28 o 
   3  -7  17        3.85       -7.63      8.97 o 
   4  -7  17       25.76       40.47     17.86 o 
   5  -7  17        0.43       -9.38      9.02 o 
  -6  -6  17        2.67       39.60     30.51 o 
  -5  -6  17        9.53        4.43      9.30 o 
  -4  -6  17       74.50       89.39     14.77 o 
  -3  -6  17       30.68        9.83     14.28 o 
  -2  -6  17        9.90       -4.89     20.85 o 
  -1  -6  17       17.73       23.25      9.19 o 
   0  -6  17       21.11       23.50     13.75 o 
   1  -6  17       11.31       -2.30     13.53 o 
   2  -6  17       49.78       69.72     18.07 o 
   3  -6  17       28.50       27.64     12.45 o 
   4  -6  17        7.46       16.98     10.71 o 
   5  -6  17       21.93       24.22     10.24 o 
  -6  -5  17        8.84      -31.93     26.16 o 
  -5  -5  17        0.00        5.28      8.37 o 
  -4  -5  17       30.78       50.62     15.31 o 
  -3  -5  17        4.00      -29.92     21.66 o 
  -2  -5  17        0.70      -13.67     19.76 o 
  -1  -5  17      147.76      157.55     14.65 o 
   0  -5  17        4.72       14.93     12.06 o 
   1  -5  17      165.65      191.87     22.60 o 
   2  -5  17       20.72       26.47     10.17 o 
   3  -5  17        2.23       10.26      9.56 o 
   4  -5  17        4.55        2.28      9.76 o 
   5  -5  17       15.56       26.80     10.33 o 
   6  -5  17        1.11       34.70     16.07 o 
  -6  -4  17        0.63       19.01     30.51 o 
  -5  -4  17        0.53       -1.30      7.53 o 
  -4  -4  17       13.23       -8.22     25.17 o 
  -3  -4  17        8.97       10.20     23.28 o 
  -2  -4  17        1.04        6.71      6.90 o 
  -1  -4  17       52.69       56.53     12.18 o 
   0  -4  17        1.96      -13.39     10.80 o 
   1  -4  17       19.22        8.68     13.45 o 
   2  -4  17       11.94       22.87     10.20 o 
   3  -4  17        3.13        4.27      9.24 o 
   4  -4  17      107.20      125.77     14.64 o 
   5  -4  17       55.31       89.61     12.42 o 
   6  -4  17        0.77      -10.47     16.60 o 
  -6  -3  17        0.00      -12.53     26.68 o 
  -5  -3  17        5.87       19.94     20.04 o 
  -4  -3  17      362.87      348.26     46.95 o 
  -3  -3  17        0.12       -9.25     24.19 o 
  -2  -3  17       12.32       10.35      7.70 o 
  -1  -3  17        1.29        8.59      9.31 o 
   0  -3  17        0.12       15.06     15.04 o 
   1  -3  17        4.44        0.20     10.72 o 
   2  -3  17       47.63       35.30     10.82 o 
   3  -3  17       95.83      121.26     14.11 o 
   4  -3  17       25.86       23.94     12.50 o 
   5  -3  17       12.95        9.09     10.68 o 
   6  -3  17        7.01        8.98     15.36 o 
  -7  -2  17        4.61        0.43     27.15 o 
  -6  -2  17       51.12       46.99     32.41 o 
  -5  -2  17        0.03       13.59      8.01 o 
  -4  -2  17       44.85       17.27     25.37 o 
  -3  -2  17       28.93      -14.03     22.21 o 
  -2  -2  17        2.48       17.32     13.74 o 
  -1  -2  17       22.94      -10.93     16.24 o 
   0  -2  17        7.51       13.59      9.81 o 
   1  -2  17        0.44       -2.48      8.72 o 
   2  -2  17       35.55       47.65     12.95 o 
   3  -2  17       53.46       43.05     13.86 o 
   4  -2  17       28.77       44.49     17.80 o 
   5  -2  17       17.88       22.34     10.35 o 
   6  -2  17       78.19       66.31     17.53 o 
  -6  -1  17        0.49       25.79     18.81 o 
  -5  -1  17       12.11        3.98     17.71 o 
  -4  -1  17       31.69       59.99     20.70 o 
  -3  -1  17       16.90       -5.78     14.58 o 
  -2  -1  17      161.12      182.76     22.73 o 
  -1  -1  17       42.51       61.24     12.15 o 
   0  -1  17        0.57       -7.37      9.05 o 
   1  -1  17        0.52       10.92     10.07 o 
   2  -1  17        3.31       -2.65     23.02 o 
   3  -1  17       11.63       -0.41     22.01 o 
   4  -1  17       56.40       74.30     26.40 o 
   5  -1  17        0.73        2.94     10.33 o 
   6  -1  17        0.01       -6.28     14.09 o 
  -6   0  17        0.62       -0.49     17.41 o 
  -5   0  17       22.12       22.21     22.86 o 
  -4   0  17        6.18        2.26     18.99 o 
  -3   0  17       11.80       21.11     16.08 o 
  -2   0  17        2.57        2.51      6.75 o 
  -1   0  17        0.26       -8.16     11.26 o 
   0   0  17      140.81      168.97     16.25 o 
   1   0  17        5.64       -5.56      7.43 o 
   2   0  17       41.16       61.76     15.77 o 
   3   0  17       20.64       27.31     10.71 o 
   4   0  17       15.33        8.49     16.64 o 
   5   0  17        8.21       10.04     11.68 o 
  -6   1  17       14.04       30.52     19.21 o 
  -5   1  17        5.38       -4.16     16.12 o 
  -4   1  17       12.05        5.81     16.94 o 
  -3   1  17        1.02       12.64     15.98 o 
  -2   1  17       27.42       53.97     19.05 o 
  -1   1  17        6.07       -0.37     12.98 o 
   0   1  17       21.17       38.86     11.43 o 
   1   1  17       11.89        1.73     13.79 o 
   2   1  17        7.69        0.93      9.47 o 
   3   1  17       26.99       37.85     13.64 o 
   4   1  17       16.78       27.31     13.62 o 
   5   1  17        0.00       -8.90     11.16 o 
  -6   2  17        4.28        4.78     18.64 o 
  -5   2  17       20.88       40.00     28.63 o 
  -4   2  17       17.51       18.82     17.76 o 
  -3   2  17        0.00       32.20     17.05 o 
  -2   2  17        0.22       12.00     27.94 o 
  -1   2  17       23.25       17.51     28.80 o 
   0   2  17        0.09        2.82      9.00 o 
   1   2  17        0.08      -10.72      8.83 o 
   2   2  17        2.52        6.59     16.54 o 
   3   2  17        0.15        6.06     12.52 o 
   4   2  17        0.04      -11.27     12.07 o 
  -5   3  17       16.57       10.75     18.34 o 
  -4   3  17        9.58       25.43     18.73 o 
  -3   3  17        1.40       15.47     18.06 o 
  -2   3  17       11.06       29.99     16.73 o 
  -1   3  17        0.02       12.91     10.01 o 
   0   3  17       21.79       28.12     10.44 o 
   1   3  17       12.32        8.03     10.50 o 
   2   3  17        0.28      -16.27     10.85 o 
   3   3  17       11.80       12.04     13.71 o 
   4   3  17        2.34       -2.88     13.91 o 
  -4   4  17        0.07       -0.46     16.69 o 
  -3   4  17       87.59      106.59     35.71 o 
  -2   4  17       10.43       -8.27     13.87 o 
  -1   4  17       20.58       26.32     11.15 o 
   0   4  17        0.42       -1.91     10.04 o 
   1   4  17       24.66       19.89     11.93 o 
   2   4  17       17.48       19.05     14.68 o 
   3   4  17        7.04       -6.13     13.54 o 
  -3   5  17       33.67       24.09     15.11 o 
  -2   5  17        0.18       -5.82     13.65 o 
  -1   5  17        6.62       10.28     11.06 o 
   0   5  17        8.01       25.36     12.85 o 
   1   5  17       82.42      111.00     16.25 o 
   2   5  17       13.83       19.14     14.82 o 
  -2  -9  18        1.82        8.34     12.10 o 
  -1  -9  18        1.35       -5.81     15.81 o 
   0  -9  18        8.50        8.41     10.90 o 
   1  -9  18        0.07        1.05     16.28 o 
   2  -9  18        0.00       10.12     13.61 o 
  -3  -8  18        6.63        4.37     11.42 o 
  -2  -8  18        1.27      -12.69     20.57 o 
  -1  -8  18       13.97       28.26     10.25 o 
   0  -8  18        0.33        9.11     11.61 o 
   1  -8  18        0.52        7.33     10.83 o 
   2  -8  18        5.90       13.20     11.85 o 
   3  -8  18        0.19       17.90     10.75 o 
  -4  -7  18        3.40        9.53     12.13 o 
  -3  -7  18       45.30       58.87     16.01 o 
  -2  -7  18        0.09       -8.93     14.56 o 
  -1  -7  18        0.24       -5.10      8.57 o 
   0  -7  18        0.89       -1.11      9.21 o 
   1  -7  18        3.89       10.17     10.98 o 
   2  -7  18        1.36       -1.64     22.88 o 
   3  -7  18       63.23      130.73     15.55 o 
   4  -7  18        9.28        7.59     11.21 o 
  -5  -6  18        1.85      -10.39     18.20 o 
  -4  -6  18        1.43       -6.27     11.32 o 
  -3  -6  18       32.99       19.05     26.99 o 
  -2  -6  18        5.15       40.63     28.81 o 
  -1  -6  18       69.63       82.67     11.83 o 
   0  -6  18       35.28       27.67     10.57 o 
   1  -6  18       16.04       25.90     25.39 o 
   2  -6  18        0.39        3.27     10.59 o 
   3  -6  18        0.11      -14.15      9.43 o 
   4  -6  18       17.43        4.20     11.04 o 
  -5  -5  18        5.16       10.75      8.71 o 
  -4  -5  18        0.06       -9.69     10.87 o 
  -3  -5  18        1.68       17.43     27.27 o 
  -2  -5  18        1.65        3.64     24.27 o 
  -1  -5  18        5.68      -13.59      9.38 o 
   0  -5  18        9.54       15.44     11.23 o 
   1  -5  18       44.46       24.08     24.56 o 
   2  -5  18        0.31        8.18     10.12 o 
   3  -5  18       23.36       33.02     11.73 o 
   4  -5  18        3.98       -2.14     11.91 o 
  -5  -4  18       35.40       46.91     19.90 o 
  -4  -4  18       18.99       12.73     28.65 o 
  -3  -4  18        1.09      -14.07     20.79 o 
  -2  -4  18       19.45       10.97      6.31 o 
  -1  -4  18        5.83       17.93     10.08 o 
   0  -4  18        0.07      -31.12     20.75 o 
   1  -4  18        5.09        5.95     11.88 o 
   2  -4  18        0.05        5.75     10.10 o 
   3  -4  18        0.03        5.27     12.20 o 
   4  -4  18       90.71       98.09     28.67 o 
   5  -4  18      105.58      155.75     24.53 o 
  -5  -3  18      147.05      148.56     13.15 o 
  -4  -3  18       14.74        9.88     25.53 o 
  -3  -3  18        0.00       47.74     28.34 o 
  -2  -3  18        0.06       -8.61     13.32 o 
  -1  -3  18        0.09        3.88      8.77 o 
   0  -3  18        5.33       27.75     16.20 o 
   1  -3  18       12.62        3.38     11.70 o 
   2  -3  18       16.14       18.15     12.68 o 
   3  -3  18        8.68       12.53     13.30 o 
   4  -3  18      103.47      102.38     14.95 o 
   5  -3  18       59.61       88.09     14.97 o 
  -5  -2  18       75.29      102.87     35.49 o 
  -4  -2  18       34.88        3.65     17.03 o 
  -3  -2  18        0.10       -3.53     23.77 o 
  -2  -2  18       26.52       29.16     11.79 o 
  -1  -2  18        9.42       29.68     16.57 o
[truncated: 7,052 more chars]
